# Supplementary material for: Metabolomic analysis and antibacterial and antioxidant activities of three species of Artemisia plants in Tibet
Source: BMC Plant Biol. 2023 Apr 21;23:208. doi: 10.1186/s12870-023-04219-6 (PMC10120219; doi:10.1186/s12870-023-04219-6)
Supplement: Supplementary file 1 — Additional file 1: Supplementary 1. Information on all metabolites in three Artemisia species. [file 12870_2023_4219_MOESM1_ESM.xlsx]

## Sheet: Sheet1
Supplementary 1.Information on all metabolites in three Artemisia species
Index	Ion mode	Q1 (Da)	Q3 (Da)	Molecular Weight (Da)	Formula	Ionization model	Compounds	Class I	Class II	CAS	Level	mix01	mix02	mix03	AA1	AA2	AA3	AS1	AS2	AS3	AW1	AW2	AW3
MWSmce694	Positive	71.06	54.03	70.053	C3H6N2	[M+H]+	3-Aminopropionitrile	Alkaloids	Alkaloids	151-18-8	3	38029	30872	40392	21907	29452	28273	50376	43403	47963	22071	16079	10638
pme3200	Positive	74	57	73.064	C2H7N3	[M+H]+	1-Methylguanidine	Nucleotides and derivatives	Nucleotides and derivatives	471-29-4	3	221360	211480	208590	199830	200750	211690	129460	156690	97720	357160	387250	341780
pme1976	Positive	81.2	54	80.037	C4H4N2	[M+H]+	Pyrimidine	Nucleotides and derivatives	Nucleotides and derivatives	289-95-2	3	558270	571720	553170	90582	87508	85248	1363000	1268600	1349900	180820	173810	168190
pmb0782	Positive	86.1	69.2	85.089	C5H11N	[M+H]+	Piperidine	Alkaloids	Piperidine alkaloids	110-89-4	3	8487700	10099000	9830900	10379000	10486000	11492000	8525500	8795400	11341000	11535000	12450000	11113000
pme1974	Negative	87.01	43	88.016	C3H4O3	[M-H]-	Pyruvic acid	Organic acids	Organic acids	127-17-3	3	587470	595830	644430	533080	579270	577160	677620	621000	621240	557530	580460	580880
pme2292	Positive	89.11	72.08	88.1	C4H12N2	[M+H]+	Putrescine	Alkaloids	Alkaloids	110-60-1	3	1172600	1133600	1178600	195500	140000	176280	2287600	2533700	2455200	506850	496280	525030
pme1987	Negative	88.05	71	89.048	C3H7NO2	[M-H]-	L-Alanine	Amino acids and derivatives	Amino acids and derivatives	56-41-7	3	12474	12258	10987	8697.6	14414	12474	10676	16023	21928	17578	12474	12900
ML10198895	Negative	88.04	88.04	89.048	C3H7NO2	[M-H]-	N-Methylglycine	Amino acids and derivatives	Amino acids and derivatives	107-97-1	3	29869	28530	34711	30189	22890	36728	33046	29389	18178	30252	39007	31381
Zmyn000268	Negative	89.02	71.02	90.032	C3H6O3	[M-H]-	2,3-Dihydroxypropanal	Others	Saccharides and Alcohols	56-82-6	3	14954	14880	9910.1	9421.6	13854	5212.2	61780	10740	23220	32867	9421.6	11892
pme2601	Negative	89	59	90.032	C3H6O3	[M-H]-	3-Hydroxypropanoic acid	Organic acids	Organic acids	503-66-2	3	159320	152620	161900	137390	129060	135550	179240	179330	210780	158800	170020	153080
MWS1787	Positive	94.07	53.04	93.058	C6H7N	[M+H]+	2-Picoline; 2-Methylpyridine	Alkaloids	Pyridine alkaloids	109-06-8	3	28172000	27920000	28153000	30400000	31629000	30080000	30317000	29902000	30679000	21592000	22785000	22050000
pma6298	Positive	96.04	68.05	95.037	C5H5NO	[M+H]+	3-Hydroxypyridine	Alkaloids	Pyridine alkaloids	109-00-2	3	84068	123270	89225	127910	100610	120830	104950	93457	122160	69093	111970	88286
pmf0291	Positive	96.04	68.05	95.037	C5H5NO	[M+H]+	4-Hydroxypyridine	Alkaloids	Pyridine alkaloids	626-64-2	3	1222400	1260400	1437500	2153300	1906000	849800	1179200	1785900	649620	648590	677530	514990
pmf0290	Negative	94.03	65.9	95.037	C5H5NO	[M-H]-	2-Hydroxypyridine	Alkaloids	Pyridine alkaloids	142-08-5	3	76591	80668	90787	97205	69634	66880	97124	37837	82545	102430	71412	131760
MWS2040	Negative	94.98	79.96	95.988	CH4O3S	[M-H]-	Methanesulfonic acid	Organic acids	Organic acids	75-75-2	3	1866300	1826800	1961300	1721100	1770300	1910200	1186400	1091700	1143200	3400200	3422800	3278400
MWSmce460	Positive	100.08	56.05	99.068	C5H9NO	[M+H]+	2-Piperidone	Alkaloids	Piperidine alkaloids	675-20-7	3	718460	688080	629390	524720	513160	544270	848880	722850	721940	663290	715220	670050
MWSmce461	Positive	102.05	56.05	101.048	C4H7NO2	[M+H]+	L-Azetidine-2-carboxylic acid	Alkaloids	Alkaloids	2133-34-8	3	584960	667340	594940	484380	732070	641420	331160	301400	306070	1180400	1250300	1292200
mws4052	Positive	102.06	56.05	101.048	C4H7NO2	[M+H]+	1-Aminocyclopropane-1-carboxylic acid	Organic acids	Organic acids	22059-21-8	3	158630	207840	165440	271610	225890	199790	73429	99685	98975	432360	398260	395450
Lmgn000219	Negative	101.02	55.02	102.032	C4H6O3	[M-H]-	Succinic semialdehyde	Organic acids	Organic acids	692-29-5	3	33819	31133	38801	19334	27298	28529	48018	42857	39321	18608	17759	43210
pmf0256	Negative	101.1	84.7	102.105	C6H14O	[M-H]-	3-Methyl-1-pentanol	Others	Saccharides and Alcohols	589-35-5	3	6023100	6217600	6148200	3533900	3235000	3486500	10499000	11047000	10878000	2293200	2184100	2184600
pme3017	Positive	104.07	58	103.063	C4H9NO2	[M+H]+	2-Aminoisobutyric acid	Organic acids	Organic acids	62-57-7	3	19622000	20648000	22534000	17804000	16498000	18085000	26079000	28675000	27619000	18137000	17583000	17696000
pme3033	Positive	104.07	86	103.063	C4H9NO2	[M+H]+	N,N-Dimethylglycine	Amino acids and derivatives	Amino acids and derivatives	1118-68-9	3	3214000	4403300	4096600	2118200	2926700	2378000	4971000	5796500	5560000	2723900	2812200	2604400
MWSmce585	Positive	104.07	59.01	103.063	C4H9NO2	[M+H]+	Methyl 3-aminopropanoate	Amino acids and derivatives	Amino acids and derivatives	4138-35-6	3	15880000	18755000	16137000	13593000	14724000	14240000	22982000	21809000	25213000	16422000	16542000	16769000
pme3011	Positive	104.07	68.8	103.063	C4H9NO2	[M+H]+	γ-Aminobutyric acid	Organic acids	Organic acids	56-12-2	3	6057200	4447400	5512500	2552100	2647700	2911400	8469500	6621900	7357500	4731600	5029300	4882600
ML10172161	Negative	103	59.01	104.011	C3H4O4	[M-H]-	Hydroxypyruvic acid	Organic acids	Organic acids	1113-60-6	3	2246800	2236000	2172400	2036500	2188800	2217500	1128200	1151800	1244300	3916200	4212700	4318800
mws0206	Negative	103.04	57.03	104.047	C4H8O3	[M-H]-	2-Hydroxybutyric Acid*	Organic acids	Organic acids	3347-90-8	3	296140	319270	294200	404350	331700	345600	121900	149350	52223	465420	482810	284810
mws0576	Negative	103.04	59.1	104.047	C4H8O3	[M-H]-	3-Hydroxybutyric acid	Organic acids	Organic acids	300-85-6	3	9987800	10803000	10823000	8884500	10693000	9843700	5926700	6314700	5731800	20957000	20818000	19144000
mws0574	Negative	103.04	57.03	104.047	C4H8O3	[M-H]-	2-Hydroxyisobutyric acid*	Organic acids	Organic acids	594-61-6	3	285540	302640	281820	431350	338700	400830	100210	96721	117390	514980	496850	521600
pme1975	Negative	103	59	104.06	C3H4O4	[M-H]-	Malonic acid	Organic acids	Organic acids	141-82-2	3	10353000	10088000	10074000	9071200	9835000	9582200	5425100	5536300	5778400	20935000	20975000	21174000
pmb0484	Positive	104.1	60.1	104.107	C5H14NO+	[M]+	Choline	Alkaloids	Alkaloids	62-49-7	1	150190000	145090000	152180000	129710000	125100000	128220000	188770000	191690000	192840000	138770000	150870000	151180000
pme0010	Positive	106	60	105.043	C3H7NO3	[M+H]+	L-Serine	Amino acids and derivatives	Amino acids and derivatives	56-45-1	3	1456800	1016800	908750	1698700	1551800	1948500	1199200	1155200	1306400	3377900	894820	834660
pme2433	Positive	106.09	88	105.079	C4H11NO2	[M+H]+	Diethanolamine	Alkaloids	Alkaloids	111-42-2	3	130690	203160	250390	90637	160760	101740	138180	148750	114900	636210	285240	304480
mws0267	Negative	105.02	88	106.027	C3H6O4	[M-H]-	DL-Glyceric Acid	Organic acids	Organic acids	473-81-4	3	58198	77971	90596	64033	64125	93644	75785	50565	36172	70503	82420	61952
MWS2076	Positive	110.06	65.04	109.053	C6H7NO	[M+H]+	2-Aminophenol	Alkaloids	Phenolamine	95-55-6	3	1131900	1197400	1188200	1125300	1020300	1107300	1153800	1345300	1212000	313500	276140	324010
MA10014775	Negative	109.03	81.03	110.037	C6H6O2	[M-H]-	Hydroquinone	Phenolic acids	Phenolic acids	123-31-9	2	399750	464490	447500	567390	558280	507000	323830	323930	325900	437170	472210	412850
mws1358	Negative	109.03	81	110.037	C6H6O2	[M-H]-	Pyrocatechol	Phenolic acids	Phenolic acids	120-80-9	3	102170	90797	211640	49901	51140	71181	44577	40055	27665	236120	249980	233480
mws0601	Negative	110.02	66	111.032	C5H5NO2	[M-H]-	Pyrrole-2-carboxylic acid	Organic acids	Organic acids	634-97-9	3	166610	177320	166730	345060	318750	336880	363870	284350	279700	520550	567780	568550
mws0255	Positive	112.05	95	111.043	C4H5N3O	[M+H]+	Cytosine	Nucleotides and derivatives	Nucleotides and derivatives	71-30-7	1	80957000	83589000	82922000	95086000	82527000	98720000	98277000	108960000	98110000	51876000	49678000	52438000
MWS5173	Positive	112.05	70.03	111.043	C4H5N3O	[M+H]+	Isocytosine	Nucleotides and derivatives	Nucleotides and derivatives	108-53-2	3	667430	792280	769670	1000400	894080	1132400	903970	923910	975130	495630	601090	528790
pme2122	Positive	112.09	95	111.08	C5H9N3	[M+H]+	Histamine	Alkaloids	Alkaloids	51-45-6	3	49162000	58773000	52333000	61059000	55446000	63579000	66565000	66128000	83809000	31558000	33548000	34286000
mws0177	Negative	111.01	67	112.016	C5H4O3	[M-H]-	2-Furoic acid	Organic acids	Organic acids	88-14-2	3	1618500	1638100	1534100	2217300	939540	1850600	1855700	1695300	1010300	1804700	1647700	1783800
pme0257	Negative	111.02	80	112.027	C4H4N2O2	[M-H]-	Uracil	Nucleotides and derivatives	Nucleotides and derivatives	66-22-8	3	350360	345520	356420	278490	302490	286940	296940	317020	372990	459100	493750	500610
MWS1798	Positive	113.06	67.05	112.052	C6H8O2	[M+H]+	2,4-Hexadienoic acid	Organic acids	Organic acids	110-44-1	3	1153500	1047100	1091100	1012000	865610	945580	1189500	761100	731340	1310300	1487300	1323500
pme0151	Positive	115	98.2	114.043	C4H6N2O2	[M+H]+	5,6-Dihydrouracil	Nucleotides and derivatives	Nucleotides and derivatives	504-07-4	3	242850	239180	224340	236100	254270	257000	257330	243290	232760	170370	139010	154460
pme0006	Positive	116.07	70.1	115.063	C5H9NO2	[M+H]+	L-Proline	Amino acids and derivatives	Amino acids and derivatives	147-85-3	1	369850000	364250000	371800000	345870000	345840000	336890000	399190000	387040000	363250000	290180000	303870000	300550000
pme0275	Negative	115.05	97	116.047	C5H8O3	[M-H]-	4-Oxopentanoic Acid	Organic acids	Organic acids	123-76-2	3	133410	180660	172100	285840	257870	267480	67186	63655	76601	111370	125390	116030
mws0823	Negative	115.04	71	116.047	C5H8O3	[M-H]-	3-Methyl-2-Oxobutanoic acid	Organic acids	Organic acids	759-05-7	3	905390	878320	881650	1043000	785250	757330	886790	1182000	1117000	947440	1003300	959030
pme3193	Negative	116.04	74	117.043	C4H7NO3	[M-H]-	N-Acetyl-L-glycine	Amino acids and derivatives	Amino acids and derivatives	543-24-8	3	154150	169710	166260	163890	269950	200540	244640	179700	168520	184110	181880	216750
pmb1096	Positive	118.07	91	117.058	C8H7N	[M+H]+	Indole	Alkaloids	Plumerane	120-72-9	1	5820700	6651300	5297700	4354000	4227600	2954200	8955700	7233400	7275900	6461500	7773300	7882800
mws0256	Positive	118.09	72.1	117.079	C5H11NO2	[M+H]+	L-Valine	Amino acids and derivatives	Amino acids and derivatives	72-18-4	3	99824000	81693000	102180000	100960000	78697000	97782000	73575000	103990000	106450000	110080000	119800000	113220000
pme0120	Positive	118.09	101	117.079	C5H11NO2	[M+H]+	5-Aminovaleric acid	Organic acids	Organic acids	660-88-8	3	214190	204970	250440	192670	209040	184250	214690	307180	328440	185780	178100	198820
mws0192	Negative	117.02	73	118.027	C4H6O4	[M-H]-	Succinic acid*	Organic acids	Organic acids	110-15-6	1	355140000	369750000	364330000	414350000	398690000	403660000	413020000	434510000	423030000	241570000	261300000	243530000
pme1730	Negative	117	59	118.027	C4H6O4	[M-H]-	D-Erythronolactone	Organic acids	Organic acids	15667-21-7	3	349890	371020	377330	466600	456270	431270	231230	224250	276490	429120	420720	335430
mws0470	Negative	117.02	73	118.027	C4H6O4	[M-H]-	Methylmalonic acid*	Organic acids	Organic acids	516-05-2	1	373090000	384910000	384090000	429390000	407390000	414610000	419890000	446970000	433220000	249080000	283500000	253240000
pme2923	Negative	117	75	118.027	C4H6O4	[M-H]-	Acetoxyacetic acid	Organic acids	Organic acids	13831-30-6	3	1111400	1145700	1188500	232250	668870	720890	510790	479390	1575100	1254900	1247000	1209900
mws0147	Negative	117.06	59	118.063	C5H10O3	[M-H]-	β-Hydroxyisovaleric acid	Organic acids	Organic acids	625-08-1	3	1418700	1390800	1409900	2077100	1821300	2001600	1441700	1435000	1449200	972390	898890	972320
pme3096	Negative	118	74	119.022	C3H5NO4	[M-H]-	Aminomalonic acid	Organic acids	Organic acids	1068-84-4	3	14422000	15005000	14840000	16898000	16036000	16449000	17083000	17751000	16872000	9443300	10277000	9932600
mws0230	Positive	120.07	74	119.058	C4H9NO3	[M+H]+	L-Threonine*	Amino acids and derivatives	Amino acids and derivatives	72-19-5	3	3276900	2831600	3984100	1674800	2158800	1978700	2344300	1988100	4323700	6806800	8019400	6681500
mws0671	Positive	120.07	74.1	119.058	C4H9NO3	[M+H]+	L-Homoserine*	Amino acids and derivatives	Amino acids and derivatives	672-15-1	3	3238200	3008700	3723800	2317100	1957600	1940600	2504500	1739900	4270600	6629000	7676000	6455300
pmp001287	Positive	120.08	103.05	119.073	C8H9N	[M+H]+	N-Benzylmethylene isomethylamine	Alkaloids	Alkaloids	-	1	187110000	193120000	199230000	176880000	174670000	179870000	247240000	238910000	246110000	154570000	168500000	152520000
pma0134	Positive	121.04	93.06	120.042	C4H8O4	[M+H]+	D-Threose	Others	Saccharides and Alcohols	95-43-2	3	849620	951390	775170	856440	781430	876840	142620	154620	153470	2107600	2351700	2127700
Lmbn002737	Negative	119.05	93.03	120.058	C8H8O	[M-H]-	3-Methylbenzaldehyde*	Others	Others	620-23-5	3	1683200	1710500	1687500	317350	293330	298010	81742	606050	559690	4499300	4781700	4664500
Lmbn002644	Negative	119.05	93.03	120.058	C8H8O	[M-H]-	4-Methylbenzaldehyde*	Others	Others	104-87-0	3	1683200	1710500	1687500	317350	293330	298010	81742	606050	559690	4499300	4781700	4664500
pmb0069	Positive	122	105	121.053	C7H7NO	[M+H]+	Benzamide	Phenolic acids	Phenolic acids	55-21-0	3	2285800	2207700	2274300	2102600	1558600	1660400	2176800	2450500	2232800	3026500	3393800	2719600
MWSslk106	Positive	122.1	105.07	121.089	C8H11N	[M+H]+	2-Phenylethylamine	Alkaloids	Benzylphenylethylamine alkaloids	156-28-5	3	2142000	2030400	2332200	1789000	1628000	1541700	2041800	1922900	2549200	2380200	2857700	2777400
Lmbn001930	Negative	121.03	77.04	122.037	C7H6O2	[M-H]-	2-Hydroxybenzaldehyde (Salicylaldehyde)	Phenolic acids	Phenolic acids	90-02-8	3	2252000	2316600	2344600	240090	204980	245780	171870	172320	164380	6363900	6515400	6509200
Lmgp002593	Positive	123.04	77.04	122.037	C7H6O2	[M+H]+	3-hydroxybenzaldehyde	Phenolic acids	Phenolic acids	100-83-4	1	1737300	1818300	1893400	3869500	3446000	3378800	893400	1152000	969700	1620900	1584200	1436200
mws0628	Negative	121.03	92	122.037	C7H6O2	[M-H]-	4-Hydroxybenzaldehyde	Phenolic acids	Phenolic acids	123-08-0	1	12828000	13022000	13341000	13279000	13565000	13884000	8301200	7835200	7930300	18206000	17694000	17846000
pme0241	Positive	123.04	79	122.037	C7H6O2	[M+H]+	Benzoic acid	Phenolic acids	Phenolic acids	65-85-0	3	1791900	2300700	2575800	2558300	1292100	1624700	1397600	1170100	1415000	4525600	5113700	5517000
mws0133	Positive	123.06	80.05	122.048	C6H6N2O	[M+H]+	Nicotinamide	Others	Vitamin	98-92-0	1	109470000	118130000	120870000	153240000	133020000	151040000	141440000	145200000	141480000	67966000	74552000	65642000
pmf0283	Negative	121.05	71	122.058	C4H10O4	[M-H]-	Meso-Erythritol	Others	Saccharides and Alcohols	149-32-6	3	14733	17007	21497	13351	13662	16114	15364	22111	17319	13440	16372	8922.8
pme1216	Negative	122.03	78	123.032	C6H5NO2	[M-H]-	2-Picolinic acid	Organic acids	Organic acids	98-98-6	3	1125100	1200600	1172300	878540	847780	965390	1641200	1662300	1688000	896420	992640	862610
MWSmce039	Positive	124.04	84.05	123.032	C6H5NO2	[M+H]+	Isonicotinic acid	Others	Vitamin	55-22-1	3	220540	273040	249700	318220	344660	333500	365550	322640	358210	110780	131570	114460
pme0490	Positive	124.04	78	123.032	C6H5NO2	[M+H]+	Nicotinic acid (Vitamin B3)	Others	Vitamin	59-67-6	1	9439500	10253000	10014000	7690900	8155000	8785900	10895000	11100000	11004000	12538000	11066000	10196000
MWSmce274	Negative	123.05	93.04	124.052	C7H8O2	[M-H]-	Salicyl Alcohol	Others	Others	90-01-7	3	75630	89914	57097	26348	30740	46116	74066	67644	70513	116370	138490	146870
HJN025	Negative	123.04	122.04	124.052	C7H8O2	[M-H]-	4-Hydroxybenzyl Alcohol	Phenolic acids	Phenolic acids	623-05-2	3	44527	36368	51102	28460	11469	11735	58182	53071	51764	59771	60513	54973
mws0236	Negative	124.01	80	125.015	C2H7NO3S	[M-H]-	2-Aminoethanesulfonic acid	Organic acids	Organic acids	107-35-7	3	1603700	1575400	1691000	1507900	1474400	1613300	605390	554580	600410	9005800	8611400	9954100
MWSslk042	Positive	126.05	80.01	125.048	C6H7NO2	[M+H]+	N-Ethylmaleimide (NEM)	Amino acids and derivatives	Amino acids and derivatives	128-53-0	3	208480	261080	268870	159960	133700	130690	361720	402720	384070	169080	187010	200490
mws0572	Positive	126.07	109	125.059	C5H7N3O	[M+H]+	5-Methylcytosine	Nucleotides and derivatives	Nucleotides and derivatives	554-01-8	1	17215000	18891000	17145000	6795400	7906100	7788600	33996000	32757000	34440000	9737300	8761500	8703900
mws0982	Positive	126.1	68	125.095	C6H11N3	[M+H]+	1-Methylhistamine	Alkaloids	Alkaloids	501-75-7	3	247430	272690	269400	253700	253550	257220	236640	239250	249500	263450	257670	266110
Zmgn000216	Negative	125	78.96	126.008	C2H7O4P	[M-H]-	2-Hydroxyethylphosphonic acid	Organic acids	Organic acids	22987-21-9	3	115370	143310	115490	209840	133870	165640	163490	150020	131400	116000	99965	102900
pmp001086	Positive	127.04	97	126.032	C6H6O3	[M+H]+	5-Hydroxymethylfurfural	Others	Others	67-47-0	3	987280	1196200	1104500	969070	1262700	1031200	654740	811420	892900	1615500	1628100	1643300
MWSmce536	Negative	125.02	79.02	126.032	C6H6O3	[M-H]-	Methyl 2-furoate	Organic acids	Organic acids	611-13-2	3	265470	266510	267100	365450	371770	347100	168100	160610	173230	267960	214860	276030
NK10264324	Positive	127.04	81.03	126.032	C6H6O3	[M+H]+	1,3,5-Benzenetriol	Phenolic acids	Phenolic acids	108-73-6	2	6159700	6701100	6378300	2368800	2791100	2639100	10385000	10298000	9742700	3887600	3810200	4186800
pmp000509	Positive	127.04	109.02	126.032	C6H6O3	[M+H]+	Maltol	Others	Others	118-71-8	3	1134700	1176300	1152900	1063700	1079000	1291500	1676700	1236000	1414300	1274300	1716600	1307900
mws0251	Positive	127.05	110	126.043	C5H6N2O2	[M+H]+	Thymine	Nucleotides and derivatives	Nucleotides and derivatives	65-71-4	2	427020	463760	497340	355770	314010	379940	750770	635920	627140	515910	567190	525890
MWSmce118	Positive	127.05	81.04	126.043	C5H6N2O2	[M+H]+	Imidazole-4-Acetic Acid	Organic acids	Organic acids	645-65-8	3	5023400	5110200	5237400	3651500	5926800	3931700	4913000	4487900	4573200	7575000	8225500	7853100
MWSmce706	Positive	129.07	56.05	128.059	C5H8N2O2	[M+H]+	Cyclo(Ala-Gly)	Amino acids and derivatives	Amino acids and derivatives	4526-77-6	3	10756000	10075000	9102500	6991400	7269300	7504300	8225800	8197200	8302900	10251000	10496000	10754000
mws0263	Negative	128.04	82.03	129.043	C5H7NO3	[M-H]-	5-Oxo-L-Proline	Amino acids and derivatives	Amino acids and derivatives	98-79-3	1	237060	270560	235700	214160	183540	251420	255310	247930	269830	399300	357040	346750
MWS0813	Negative	128.04	82.03	129.043	C5H7NO3	[M-H]-	5-Oxoproline	Amino acids and derivatives	Amino acids and derivatives	149-87-1	1	300070	323520	272170	201650	195720	276530	274920	252280	284510	370530	375580	455570
MWSmce709	Positive	130.06	103.05	129.058	C9H7N	[M+H]+	Isoquinoline	Alkaloids	Isoquinoline alkaloids	119-65-3	2	941110	852250	720480	444100	447240	399850	1269800	1499000	1480000	761370	923930	1012900
MWS0811	Positive	130.09	84.08	129.079	C6H11NO2	[M+H]+	L-Pipecolic Acid	Organic acids	Organic acids	3105-95-1	1	239790000	250470000	245880000	26733000	32054000	25590000	1253300000	534710000	1249900000	84862000	76597000	43611000
ML10181668	Positive	130.09	84.08	129.079	C6H11NO2	[M+H]+	Cycloleucine	Amino acids and derivatives	Amino acids and derivatives	52-52-8	1	423800000	427270000	438700000	198490000	224350000	138130000	520190000	556400000	291110000	180510000	163700000	174050000
Zmdp000376	Positive	130.09	84.08	129.09	C5H11N3O	[M+H]+	4-Guanidinobutanal	Others	Others	-	3	478930000	429240000	508350000	212140000	219360000	224830000	686320000	598480000	697450000	184230000	177660000	176680000
Zmgn000217	Negative	129.02	85.03	130.027	C5H6O4	[M-H]-	Methylenesuccinic acid	Organic acids	Organic acids	97-65-4	1	543240	533140	602180	661960	583620	659120	621510	580940	588460	457120	463340	467500
mws0425	Negative	129.02	85	130.027	C5H6O4	[M-H]-	Citraconic acid	Organic acids	Organic acids	498-23-7	3	7750400	8059400	7802300	13291000	12508000	13383000	4396000	4498200	4324900	6560600	7189600	7120500
Lmbn001718	Negative	129.06	57.03	130.063	C6H10O3	[M-H]-	3-Methyl-2-oxopentanoic acid	Organic acids	Organic acids	24809-08-3	3	74143	68506	65484	82332	71194	93694	55439	48651	68189	49855	69717	51344
pme2693	Positive	131.12	114.09	130.111	C6H14N2O	[M+H]+	N-Acetylputrescine	Alkaloids	Alkaloids	18233-70-0	3	866630	919760	869630	133980	99722	80654	2026800	2188300	2357400	238710	248990	207930
pmb0501	Positive	131.13	114.1	130.122	C5H14N4	[M+H]+	Agmatine	Alkaloids	Alkaloids	306-60-5	3	997350	1046000	1013300	204770	76091	86601	2119500	2350800	2413700	242950	233270	227250
MWS2413	Negative	130.05	58.03	131.058	C5H9NO3	[M-H]-	N-acetyl-beta-alanine	Amino acids and derivatives	Amino acids and derivatives	3025-95-4	3	155670	143990	152270	154480	140610	89021	76418	138030	180370	149180	143590	135540
Zmpn000638	Negative	130.05	88.04	131.07	C4H9N3O2	[M-H]-	3-Guanidinopropionic acid	Organic acids	Organic acids	353-09-3	3	741730	707230	801590	808490	763440	814440	521540	480650	548380	1132000	1163000	1205700
mws0227	Positive	132.1	86.2	131.095	C6H13NO2	[M+H]+	L-Leucine*	Amino acids and derivatives	Amino acids and derivatives	61-90-5	1	240700000	304050000	244280000	250330000	308350000	236460000	255800000	233110000	251000000	274980000	260360000	272300000
mws1587	Positive	132.1	86	131.095	C6H13NO2	[M+H]+	L-Norleucine	Amino acids and derivatives	Amino acids and derivatives	327-57-1	1	390500000	384910000	393060000	405440000	385090000	406620000	414940000	432500000	426680000	326220000	332630000	335440000
pme0274	Positive	132.1	69	131.095	C6H13NO2	[M+H]+	6-Aminocaproic acid	Organic acids	Organic acids	60-32-2	3	6975400	6992600	7045100	7774100	5797400	7997100	7750900	8425800	7006900	6276700	8040100	7495900
mws0258	Positive	132.1	86	131.095	C6H13NO2	[M+H]+	L-Isoleucine*	Amino acids and derivatives	Amino acids and derivatives	73-32-5	1	598150000	617290000	601660000	619770000	611540000	614920000	619220000	611510000	639280000	574550000	554750000	561910000
Lmbn001364	Negative	131.03	87.05	132.042	C5H8O4	[M-H]-	4-Hydroxy-2-Oxopentanoic Acid*	Organic acids	Organic acids	3318-73-8	3	441260	406560	427110	375280	373860	378900	372080	399330	399800	616990	707330	669170
pme3034	Negative	131.03	69.03	132.042	C5H8O4	[M-H]-	Ethylmalonic acid	Organic acids	Organic acids	601-75-2	3	282780	296440	296850	367030	328610	339980	306210	330730	310300	177140	171020	179520
Lmmn000806	Negative	131.03	87.05	132.042	C5H8O4	[M-H]-	Dimethylmalonic acid	Organic acids	Organic acids	595-46-0	3	400530	411780	400180	361730	334210	347520	353170	366040	349570	573910	734650	649150
Lmbn001288	Negative	131.03	87.04	132.042	C5H8O4	[M-H]-	2-Hydroxy-2-methyl-3-oxobutanoic acid*	Organic acids	Organic acids	71698-08-3	3	404720	424750	403490	377610	356210	392090	391860	390120	389540	614370	694370	683630
pme0243	Negative	131.03	87.05	132.042	C5H8O4	[M-H]-	Glutaric acid	Organic acids	Organic acids	110-94-1	3	4609200	5005100	4696500	4053600	3181200	3566400	7506600	7871400	7504200	3612100	3569800	3528700
mws0001	Positive	133.06	74	132.054	C4H8N2O3	[M+H]+	L-Asparagine	Amino acids and derivatives	Amino acids and derivatives	70-47-3	3	2242100	1735300	2303200	2585400	871960	1052200	2640100	7285700	2641300	11876000	2076300	2475200
Lmgn000160	Negative	131.05	70.03	132.054	C4H8N2O3	[M-H]-	3-Ureidopropionic Acid	Organic acids	Organic acids	462-88-4	3	562670	557880	517920	170350	152470	163270	757840	686250	813150	721610	800510	701000
Lmrn002746	Negative	131.07	85.07	132.079	C6H12O3	[M-H]-	2-Hydroxy-4-methylpentanoic acid	Organic acids	Organic acids	498-36-2	3	2460500	2703800	2781700	3004600	2512500	2759600	4415100	4581900	4567200	500430	313710	387020
mws0972	Negative	131.07	85	132.079	C6H12O3	[M-H]-	6-Hydroxyhexanoic acid	Organic acids	Organic acids	1191-25-9	3	1259900	1314000	1344800	1075500	789820	822130	2708900	2948600	2720300	437820	403300	399300
mws0341	Negative	131.07	85	132.079	C6H12O3	[M-H]-	2-Hydroxyisocaproic acid	Organic acids	Organic acids	20312-37-2	3	7591300	7830000	7479100	9108200	9294600	9244500	10091000	10310000	10361000	2752200	2637400	2499000
pme2527	Positive	133	116	132.09	C5H12N2O2	[M+H]+	L-Ornithine	Amino acids and derivatives	Amino acids and derivatives	70-26-8	3	528960	727120	601540	326940	338680	365330	426270	567660	391550	1479000	1584100	2162900
MWSmce609	Positive	134.04	74.02	133.037	C4H7NO4	[M+H]+	L-Aspartic acid	Amino acids and derivatives	Amino acids and derivatives	56-84-8	3	1719800	1690800	1612400	1245700	1248000	1251200	575610	1340100	1381900	810340	813900	792740
MWS1882	Negative	132.03	88.04	133.037	C4H7NO4	[M-H]-	Iminodiacetic acid	Organic acids	Organic acids	142-73-4	3	292540	296020	271890	246340	225490	239130	263910	186660	180410	406060	457180	422160
mws0275	Negative	133.01	71.01	134.022	C4H6O5	[M-H]-	L-Malic acid*	Organic acids	Organic acids	97-67-6	1	139410000	139290000	140620000	118870000	135730000	129240000	157950000	152270000	149600000	121090000	131230000	127850000
Lmbn000198	Negative	133.01	71.01	134.022	C4H6O5	[M-H]-	3-Dehydro-L-Threonic Acid*	Others	Saccharides and Alcohols	-	1	46007000	45686000	46352000	40584000	45690000	46044000	50777000	59762000	62174000	36838000	38242000	41121000
pme0057	Positive	136.04	118.1	135.035	C4H9NO2S	[M+H]+	L-Homocysteine	Amino acids and derivatives	Amino acids and derivatives	6027-13-0	3	466680	236570	403550	463760	344060	423630	356050	398810	286550	323710	323300	348340
pmb0374	Positive	136.06	118.9	135.054	C5H5N5	[M+H]+	2-Aminopurine	Nucleotides and derivatives	Nucleotides and derivatives	452-06-2	1	169330000	163750000	173850000	149070000	161510000	163390000	212910000	214190000	216720000	145220000	154630000	149210000
pme0040	Positive	136.06	119	135.054	C5H5N5	[M+H]+	Adenine	Nucleotides and derivatives	Nucleotides and derivatives	73-24-5	1	313770000	324340000	351320000	341150000	313280000	345830000	344540000	342080000	385840000	324260000	314040000	293630000
HJKP000649	Positive	136.07	91.05	135.068	C8H9NO	[M+H]+	N-benzylformamide	Alkaloids	Alkaloids	6343-54-0	3	21464000	23178000	23442000	20594000	20871000	22413000	21172000	17507000	24153000	29431000	30187000	30377000
mws0889	Negative	135.03	75.01	136.037	C4H8O5	[M-H]-	D-Threonic Acid	Others	Saccharides and Alcohols	3909-12-4	1	3364300	3601200	3724600	4341800	4023200	4262600	3191100	3227000	3177700	2278200	2453800	2426100
pme0033	Positive	137.05	119	136.038	C5H4N4O	[M+H]+	Hypoxanthine	Nucleotides and derivatives	Nucleotides and derivatives	68-94-0	3	7137000	7649100	7247500	7305900	7244000	7633000	9911200	9649400	9984200	3999100	3901800	3742700
MWSmce466	Negative	135.05	92.03	136.052	C8H8O2	[M-H]-	4-Hydroxyacetophenone	Phenolic acids	Phenolic acids	99-93-4	1	62612000	68258000	66385000	1489900	1600500	1624200	2119900	2070400	1917000	227980000	245020000	224580000
MWS1848	Negative	135.05	92.03	136.052	C8H8O2	[M-H]-	Phenyl acetate	Phenolic acids	Phenolic acids	122-79-2	2	64311000	67527000	65968000	1500100	1563400	1625400	2060000	1919600	1984500	233460000	255170000	238730000
pme2268	Positive	138.06	94.07	137.048	C7H7NO2	[M+H]+	Trigonelline	Alkaloids	Pyridine alkaloids	535-83-1	1	106070000	110430000	114010000	68837000	61050000	66430000	194590000	179660000	207590000	43618000	38667000	40797000
mws0146	Positive	138.06	78	137.048	C7H7NO2	[M+H]+	Nicotinic Acid Methyl Ester(Methyl Nicotinate)	Alkaloids	Pyridine alkaloids	93-60-7	1	6623500	7301400	7993800	540890	961560	1060900	2904100	2359400	2888200	22653000	22040000	21799000
Lmqp002784	Positive	138.06	77.04	137.048	C7H7NO2	[M+H]+	Salicylamide	Alkaloids	Phenolamine	65-45-2	3	342540	331690	297320	340340	256330	271510	480940	561120	509030	133830	131780	120680
mws1336	Positive	138.06	120	137.048	C7H7NO2	[M+H]+	4-Aminobenzoic acid	Phenolic acids	Phenolic acids	150-13-0	3	269430	221070	230600	260300	298990	148140	385500	328750	384440	103170	138430	116820
pma0948	Positive	138.09	121.1	137.084	C8H11NO	[M+H]+	Phenylethanolamine	Alkaloids	Alkaloids	7568-93-6	3	5394700	5540500	5266900	5408000	5454000	5551600	4865500	4863700	4981200	5371000	5990900	5453900
MWSmce581	Negative	137.03	91.02	138.032	C7H6O3	[M-H]-	2,4-Dihydroxybenzaldehyde	Others	Others	95-01-2	3	216550	228590	216530	224760	233040	280380	59340	67038	78279	209240	328010	183180
Lmgn001670	Negative	137.03	108.02	138.032	C7H6O3	[M-H]-	Salicylic acid	Phenolic acids	Phenolic acids	69-72-7	1	17106000	18264000	17759000	25040000	24091000	24879000	14815000	15048000	14536000	15305000	15189000	15479000
Hmgn001653	Negative	137.02	93.04	138.032	C7H6O3	[M-H]-	Protocatechualdehyde	Phenolic acids	Phenolic acids	139-85-5	2	68455000	69200000	71716000	140680000	124290000	133110000	40792000	39379000	41172000	25565000	27712000	25963000
mws0749	Negative	137.02	93	138.032	C7H6O3	[M-H]-	4-Hydroxybenzoic acid	Phenolic acids	Phenolic acids	99-96-7	3	94554000	93435000	95147000	183210000	164120000	172760000	52882000	57311000	56709000	33235000	36751000	35643000
mws0711	Positive	139.05	106	138.043	C6H6N2O2	[M+H]+	Nicotinamide-N-oxide	Alkaloids	Pyridine alkaloids	1986-81-8	3	14312	31043	24324	9296	8816.7	11248	33045	28954	35806	24723	22562	18108
mws2368	Negative	137.06	119.05	138.068	C8H10O2	[M-H]-	Tyrosol; 4-Hydroxyphenylethanol	Phenolic acids	Phenolic acids	501-94-0	1	2018800	2147700	2124700	3194700	3010700	2974300	1731900	1864600	1761700	1574700	1707400	1482000
pme2828	Positive	140	99	139.027	C6H5NO3	[M+H]+	4-Nitrophenol	Phenolic acids	Phenolic acids	100-02-7	3	153270000	158440000	155130000	155840000	158180000	155820000	147830000	155100000	149590000	161210000	178950000	170110000
pme1137	Positive	140.03	94	139.027	C6H5NO3	[M+H]+	6-Hydroxynicotinic acid	Alkaloids	Pyridine alkaloids	5006-66-6	3	2439700	2579300	1582400	1406100	1253900	1500000	1931800	1694600	2059400	4342500	5737900	4227000
MWSmce254	Positive	141.05	126.03	140.047	C7H8O3	[M+H]+	Ethyl maltol	Phenolic acids	Phenolic acids	4940-11-8	3	319060	326870	397920	1070900	985640	1033200	16626	25883	22300	17947	24499	59960
mws0704	Negative	140.01	78.96	141.019	C2H8NO4P	[M-H]-	O-Phosphorylethanolamine	Alkaloids	Alkaloids	1071-23-4	3	413250	343840	280520	188420	172840	194020	362350	247130	287920	602160	709450	768660
pma2987	Positive	142.1	124.09	141.09	C6H11N3O	[M+H]+	Histidinol	Alkaloids	Alkaloids	501-28-0	3	20524000	17230000	29269000	24681000	22368000	25874000	18807000	28449000	21589000	20978000	15812000	23603000
MWSCX001	Positive	143.03	69.03	142.027	C6H6O4	[M+H]+	5-hydroxymaltol	Others	Others	1073-96-7	3	1338400	1317600	1368000	907410	1026000	1107900	1044200	950240	941380	1932300	2328100	2191100
pme3207	Negative	141.02	59	142.027	C6H6O4	[M-H]-	Muconic acid	Organic acids	Organic acids	1119-72-8	3	18719000	20089000	19736000	15571000	19629000	18373000	1366100	1159400	1307600	87980000	75134000	78210000
pme2879	Negative	141	123	142.038	C5H6N2O3	[M-H]-	5-Hydroxymethyluracil	Nucleotides and derivatives	Nucleotides and derivatives	4433-40-3	3	95045	82609	92199	94691	52467	104440	65537	79566	51041	76484	87514	78509
pmb0764	Positive	144.05	113.2	143.041	C6H9NOS	[M+H]+	4-Methyl-5-thiazoleethanol	Others	Others	137-00-8	1	6128400	6600400	6461200	6353700	8325100	7486700	7924500	6093700	7623800	5038900	5076500	5795100
MWSmce582	Positive	144.07	84.04	143.058	C6H9NO3	[M+H]+	Methyl L-pyroglutamate	Alkaloids	Pyrrole alkaloids	4931-66-2	3	1101500	1148800	1149800	867010	1052600	971450	880370	759860	818700	1309700	1240400	1317800
Hmsp000364	Positive	144.1	98.09	143.095	C7H13NO2	[M+H]+	L-Cyclopentylglycine	Amino acids and derivatives	Amino acids and derivatives	2521-84-8	3	12575000	13601000	14362000	1269600	1062000	1164700	4486700	4435300	5043900	39472000	48673000	44276000
mws0340	Negative	143.03	111	144.042	C6H8O4	[M-H]-	2,3-Dimethylsuccinic acid	Organic acids	Organic acids	13545-04-5	3	99379	91792	94120	111300	111910	122660	57410	45552	59692	153670	161470	166890
MWS2066	Negative	143.05	115.06	144.058	C10H8O	[M-H]-	1-Naphthol	Phenolic acids	Phenolic acids	90-15-3	3	16217	20062	23322	23234	15791	28598	52667	57573	41541	80755	77100	68213
MWS1875	Negative	143.05	115.05	144.058	C10H8O	[M-H]-	2-Naphthol	Phenolic acids	Phenolic acids	135-19-3	3	19783	18142	23322	20439	26438	23528	42494	53706	45198	52439	47382	49208
MWS3020	Positive	145.13	86.1	144.126	C7H16N2O	[M+H]+	N-Acetylcadaverine	Alkaloids	Alkaloids	32343-73-0	3	106050	78589	80236	126670	41245	78128	234430	180980	238830	148050	182730	153580
mws0103	Positive	146.06	91	145.053	C9H7NO	[M+H]+	Indole-3-carboxaldehyde	Alkaloids	Plumerane	487-89-8	3	8775700	8421800	9090200	11492000	10885000	11634000	6818100	6638300	6368800	8793000	9727000	9325800
pme0295	Positive	146.08	86	145.074	C6H11NO3	[M+H]+	4-Acetamidobutyric acid	Organic acids	Organic acids	3025-96-5	3	9420500	9200400	9987600	9660800	8479700	9246500	12439000	11249000	11226000	8679000	10719000	9149500
Lmqp000427	Positive	146.08	82.07	145.074	C6H11NO3	[M+H]+	N-Methyl-Trans-4-Hydroxy-L-Proline	Amino acids and derivatives	Amino acids and derivatives	4252-82-8	3	5503400	4445400	5687000	1861200	1375800	1979000	7439300	6607200	5964500	6048500	6095300	5529500
mws0567	Positive	146.09	87	145.085	C5H11N3O2	[M+H]+	4-Guanidinobutyric acid	Organic acids	Organic acids	463-00-3	3	31286000	31112000	30686000	18539000	18050000	19982000	41722000	42551000	44692000	47135000	51125000	46656000
mws0017	Positive	146.17	72.2	145.158	C7H19N3	[M+H]+	Spermidine	Alkaloids	Alkaloids	124-20-9	3	330830	373470	400840	391410	340830	342320	880320	528360	1021200	350590	324870	342550
pme2380	Negative	145.01	101	146.022	C5H6O5	[M-H]-	α-Ketoglutaric acid	Organic acids	Organic acids	328-50-7	3	444990	365630	407340	581670	680270	633320	243120	305540	298760	493120	586820	390190
mws1012	Positive	147.04	103	146.037	C9H6O2	[M+H]+	Coumarin	Lignans and Coumarins	Coumarins	91-64-5	1	18571000	17895000	18843000	15136000	14877000	14808000	741710	730940	822380	44496000	45674000	47460000
mws0208	Negative	145.05	101	146.058	C6H10O4	[M-H]-	Adipic Acid*	Organic acids	Organic acids	124-04-9	3	3079100	2800100	3089500	2274200	1991900	1960900	4900800	5817100	5794500	1670200	1611500	1744000
Lmbn001676	Negative	145.05	101.06	146.058	C6H10O4	[M-H]-	3-Hydroxy-3-Methyl-2-Oxopentanoic Acid	Organic acids	Organic acids	-	3	84505	79690	72663	77167	73541	100290	49663	66668	60272	146330	137230	86707
MWS5136	Negative	145.05	101.06	146.058	C6H10O4	[M-H]-	Mono-Methyl Glutarate	Organic acids	Organic acids	1501-27-5	3	77754	88424	80104	84672	76607	89735	65950	54504	66193	81480	162940	90199
Wmzn000227	Negative	145.06	109.04	146.058	C6H10O4	[M-H]-	2,2-Dimethylsuccinic acid	Organic acids	Organic acids	597-43-3	3	166180	160270	158380	160740	145410	152390	197190	166960	171430	148340	164250	156410
mws0924	Negative	145.05	101	146.058	C6H10O4	[M-H]-	2-Methylglutaric acid*	Organic acids	Organic acids	617-62-9	3	3079100	2800100	3089500	2274200	1991900	1960900	4900800	5817100	5794500	1670200	1611500	1744000
pme0193	Positive	147.08	84	146.069	C5H10N2O3	[M+H]+	L-Glutamine	Amino acids and derivatives	Amino acids and derivatives	56-85-9	3	4746700	5554400	5897600	4482100	4246400	4409100	7245900	7742100	9051400	4361900	4801100	4248500
pme0026	Positive	147.11	84	146.106	C6H14N2O2	[M+H]+	L-Lysine	Amino acids and derivatives	Amino acids and derivatives	56-87-1	3	7917500	8486400	8387700	6072000	6361100	5795600	9881400	10643000	10350000	7515700	7715800	7657200
pme0014	Positive	148.06	84	147.053	C5H9NO4	[M+H]+	L-Glutamic acid	Amino acids and derivatives	Amino acids and derivatives	56-86-0	3	20485000	17679000	19416000	29656000	28261000	28993000	3316100	2946000	2824900	33174000	39646000	34467000
mws1050	Positive	148.06	88	147.053	C5H9NO4	[M+H]+	O-Acetylserine	Amino acids and derivatives	Amino acids and derivatives	5147-00-2	3	1132400	1253600	1291000	1386900	1396500	1486200	1110500	1214000	1192300	974830	1016600	962390
Zmzn000113	Negative	146.05	102.06	147.053	C5H9NO4	[M-H]-	L-threo-3-Methylaspartate	Amino acids and derivatives	Amino acids and derivatives	6061-13-8	3	696810	673840	641510	1472200	1147300	1298900	173650	193960	180070	605370	627130	568500
MWSmce572	Positive	148.08	103.06	147.068	C9H9NO	[M+H]+	(E)-Cinnamamide	Others	Others	22031-64-7	3	124010	97130	127520	62422	55586	75867	82963	67666	74337	164680	170160	154000
pmp001285	Positive	149.02	65.04	148.016	C8H4O3	[M+H]+	Phthalic anhydride	Phenolic acids	Phenolic acids	85-44-9	1	19698000	19125000	23939000	18727000	19720000	18571000	18238000	17775000	19611000	16822000	16309000	18487000
ML10171848	Negative	147.03	85.03	148.037	C5H8O5	[M-H]-	D-Arabinono-1,4-lactone	Others	Saccharides and Alcohols	2782-09-4	1	8577900	8501300	9535200	8696300	7909600	8670200	11501000	11095000	12280000	5537000	6048900	6023000
Zmyn000247	Negative	147.03	57.03	148.037	C5H8O5	[M-H]-	2-Hydroxyglutaric Acid*	Organic acids	Organic acids	13095-48-2	1	1497400	1690400	1650500	1750700	1570300	1879800	1840300	1821100	1862200	1164100	1298100	1294200
Zmyn000230	Negative	147.03	57.03	148.037	C5H8O5	[M-H]-	2-Dehydro-3-deoxy-L-arabinonate	Others	Saccharides and Alcohols	-	1	1685300	1585300	1693700	1656500	1666500	2039500	1682200	1664700	2053800	1139200	1201500	1319900
pmb2826	Negative	147.03	87.1	148.037	C5H8O5	[M-H]-	L-Citramalic acid	Organic acids	Organic acids	6236-09-5	1	9513100	8689800	8681700	6995100	7444500	9993700	13707000	7754000	12943000	4865100	4712300	4970700
MWS3036	Negative	147.03	85.03	148.037	C5H8O5	[M-H]-	3-Hydroxyglutaric acid	Organic acids	Organic acids	638-18-6	3	7271000	7213600	8106500	6841700	6495200	7381300	9968900	9672400	10251000	5173400	5108000	5677600
Lmbn000216	Negative	147.03	57.03	148.037	C5H8O5	[M-H]-	3-Methylmalic acid*	Organic acids	Organic acids	152204-30-3	1	1571400	1567900	1636100	1818200	1596900	1815800	1887300	1774700	1874900	1235200	1228600	1256000
mws1024	Negative	147.05	129	148.052	C9H8O2	[M-H]-	p-Coumaraldehyde	Phenolic acids	Phenolic acids	2538-87-6	3	101010	104580	122440	76628	75824	61860	81815	71032	60594	224330	214390	217450
MWS20194	Positive	149.06	103.06	148.052	C9H8O2	[M+H]+	Cinnamic acid	Phenolic acids	Phenolic acids	140-10-3	3	2449900	2273000	3002700	2279100	3038200	3025800	2425900	1884000	2202200	2931500	2746000	2750200
MWSmce463	Positive	149.1	65.04	148.089	C10H12O	[M+H]+	Mesitaldehyde	Others	Others	487-68-3	3	1092700	1116600	1103400	1291300	1376300	1456000	1006400	884310	917800	1373900	1506600	1401400
MWSmce698	Positive	149.1	65.04	148.089	C10H12O	[M+H]+	2',4'-Dimethylacetophenone	Others	Others	89-74-7	3	1092700	1116600	1103400	1291300	1376300	1456000	1006400	884310	917800	1373900	1506600	1401400
MWSslk226	Positive	149.09	91.05	148.089	C10H12O	[M+H]+	Benzylacetone	Others	Others	2550-26-7	3	2291800	2226100	2226800	2148400	1926000	1858100	1715600	1689100	1757500	2683800	1807000	2783500
pme1210	Positive	150.06	61	149.051	C5H11NO2S	[M+H]+	L-Methionine	Amino acids and derivatives	Amino acids and derivatives	63-68-3	3	31263	24808	23663	163130	185970	175120	23919	15293	26821	50653	49879	41249
mws0847	Positive	150.08	133	149.07	C6H7N5	[M+H]+	1-Methyladenine	Nucleotides and derivatives	Nucleotides and derivatives	5142-22-3	1	908180	900730	902140	983260	901270	900430	1202800	1090900	1194700	671350	703800	618600
mws0262	Negative	149.01	87	150.016	C4H6O6	[M-H]-	L-Tartaric acid	Organic acids	Organic acids	87-69-4	3	1135900	1188000	1122300	428800	339280	260710	1837100	1904200	2020100	604760	584850	560380
mws0489	Negative	149.02	77	150.032	C8H6O3	[M-H]-	Benzoylformic acid	Organic acids	Organic acids	611-73-4	3	975490	1008000	1023600	655370	616250	687810	655200	640010	659140	1797800	1742100	1838300
Zmgn000173	Negative	149.05	75.01	150.053	C5H10O5	[M-H]-	D-Ribose	Others	Saccharides and Alcohols	50-69-1	3	424230	400760	433390	270210	225160	260650	688210	740740	673510	347860	384690	356530
MWSmce682	Negative	149.05	59.01	150.053	C5H10O5	[M-H]-	DL-Xylose	Others	Saccharides and Alcohols	25990-60-7	3	2271200	2254100	2319200	574440	523010	591100	4826700	5082000	5227700	1594900	1639900	1705100
mws1499	Negative	149.05	59.01	150.053	C5H10O5	[M-H]-	D-Arabinose	Others	Saccharides and Alcohols	10323-20-3	3	2334600	2263200	2385600	555420	506150	539360	4862000	5035300	5217900	1694900	1694500	1650700
Lmxp001668	Positive	151.08	91.05	150.068	C9H10O2	[M+H]+	2-Methoxy-4-ethenylphenol	Phenolic acids	Phenolic acids	7786-61-0	3	1727800	1756300	1813400	1288400	1173400	1272200	420360	508550	469520	4925500	4885600	5257700
MWSmce283	Negative	149.07	92.03	150.068	C9H10O2	[M-H]-	4'-Hydroxypropiophenone	Phenolic acids	Phenolic acids	70-70-2	3	165390	182560	177580	179070	228900	221770	133160	123660	134900	220180	196390	212070
mws0921	Negative	149.06	131	150.068	C9H10O2	[M-H]-	p-Coumaryl alcohol	Phenolic acids	Phenolic acids	3690-05-9	3	253090	136160	120960	56598	68002	71284	189490	159070	193150	165590	220070	189750
MWSmce467	Negative	149.06	108.02	150.068	C9H10O2	[M-H]-	4-Allylcatechol	Phenolic acids	Phenolic acids	1126-61-0	3	21345	22600	23779	43023	51567	47076	18054	24141	22387	9629.9	11657	12159
pmf0420	Negative	149.06	74.9	150.068	C9H10O2	[M-H]-	Benzyl acetate	Organic acids	Organic acids	140-11-4	3	649740	647530	649960	644180	622930	658740	955170	1053700	960290	437800	389290	697730
mws0008	Negative	149.06	105	150.068	C9H10O2	[M-H]-	Hydrocinnamic acid	Phenolic acids	Phenolic acids	501-52-0	3	1186400	1167800	1207900	2544000	2397000	2570300	1077200	1022500	1040400	182610	189980	186610
Lmxn006423	Negative	150	122.01	151.009	C7H5NOS	[M-H]-	2(3H)-Benzothiazolone	Alkaloids	Alkaloids	934-34-9	3	51642	58872	54624	57868	52977	55872	50667	53150	37449	55930	47918	70091
pme1109	Positive	152.06	135	151.049	C5H5N5O	[M+H]+	Guanine	Nucleotides and derivatives	Nucleotides and derivatives	73-40-5	1	80857000	76703000	79656000	110910000	82426000	93637000	94369000	88117000	93152000	45478000	49074000	49109000
pme0183	Positive	152.06	135	151.049	C5H5N5O	[M+H]+	Isoguanine	Nucleotides and derivatives	Nucleotides and derivatives	3373-53-3	1	80857000	76703000	79656000	110910000	82426000	93637000	94369000	88117000	93152000	45478000	49074000	49109000
pme0256	Negative	151.03	151	152.033	C5H4N4O2	[M-H]-	Xanthine	Nucleotides and derivatives	Nucleotides and derivatives	69-89-6	3	552090	445990	505920	385410	336230	448950	676700	503050	790750	561280	730680	687850
MWS2984	Positive	153.05	136.03	152.045	C4H4N6O	[M+H]+	8-Azaguanine	Nucleotides and derivatives	Nucleotides and derivatives	134-58-7	3	99519000	84010000	117160000	139000000	60792000	131330000	76847000	103750000	88038000	60586000	72296000	26183000
mws0182	Negative	151.04	106.9	152.047	C8H8O3	[M-H]-	4-Hydroxyphenylacetic acid	Phenolic acids	Phenolic acids	156-38-7	3	994880	1130600	1160700	375920	353990	454900	723480	784870	814050	2558700	1607700	2623900
MWSmce040	Positive	153.05	65.04	152.047	C8H8O3	[M+H]+	Isovanillin	Phenolic acids	Phenolic acids	621-59-0	3	12228000	14309000	13709000	12841000	15909000	15446000	1734200	1151100	1531300	35998000	35896000	36531000
MWS2058	Negative	151.04	107.05	152.047	C8H8O3	[M-H]-	3-Methylsalicylic Acid	Phenolic acids	Phenolic acids	83-40-9	3	153080	143960	149570	74893	61846	69179	55380	45077	50941	479970	505010	482970
MWS3149	Negative	151.04	107.05	152.047	C8H8O3	[M-H]-	3-Methoxybenzoic acid	Phenolic acids	Phenolic acids	586-38-9	3	903390	831400	908600	821650	699320	807700	567950	554510	571990	1264900	1422900	1393500
MWSmce454	Negative	151.04	65.04	152.047	C8H8O3	[M-H]-	3,5-Dihydroxyacetophenone	Phenolic acids	Phenolic acids	51863-60-6	3	166950	211020	156420	204240	163770	197290	114200	97011	107190	249040	255750	299150
mws0145	Negative	151.04	93	152.047	C8H8O3	[M-H]-	O-Anisic acid (2-Methoxybenzoic acid)	Phenolic acids	Phenolic acids	529-75-9	3	214840	211580	215470	936930	770150	743750	32798	52763	45015	31126	39276	37922
mws0458	Negative	151.04	136	152.047	C8H8O3	[M-H]-	Vanillin; 4-Hydroxy-3-Methoxybenzaldehyde	Phenolic acids	Phenolic acids	121-33-5	3	16895000	15476000	14994000	15044000	18442000	16488000	1187000	781350	1048400	43248000	39529000	44001000
Zmyn002323	Negative	151.04	107.05	152.047	C8H8O3	[M-H]-	2-Hydroxyphenylacetic acid	Organic acids	Organic acids	614-75-5	3	115490	112200	119870	82653	129990	65510	96950	118230	114210	146260	125920	141880
MWS0687	Positive	153.07	108.04	152.059	C7H8N2O2	[M+H]+	1-Methyl-6-Oxo-1,6-Dihydropyridine-3-Carboxamide	Alkaloids	Pyridine alkaloids	701-44-0	3	4647300	4441800	4563100	5640600	5223600	6171900	5740100	5826600	5979100	2618800	3139000	2950500
mws0943	Negative	151.05	71.01	152.059	C7H8N2O2	[M-H]-	1,4-Dihydro-1-Methyl-4-oxo-3-pyridinecarboxamide	Alkaloids	Pyridine alkaloids	769-49-3	3	414320	429390	419620	253210	203900	218860	832620	735100	907920	521590	433730	481090
mws0437	Negative	151.06	71	152.069	C5H12O5	[M-H]-	D-Arabitol*	Others	Saccharides and Alcohols	488-82-4	3	358180	352360	446650	298790	224820	274100	967900	759330	752000	172460	401650	607060
pme0513	Negative	151.06	59	152.069	C5H12O5	[M-H]-	Xylitol	Others	Saccharides and Alcohols	87-99-0	3	321510	342550	332970	211330	188890	236340	488380	510170	547460	208260	223850	210910
mws0213	Negative	151.06	71	152.069	C5H12O5	[M-H]-	Ribitol*	Others	Saccharides and Alcohols	488-81-3	3	632200	686640	708070	448160	329430	393850	1313100	1207700	1304700	886530	825370	828380
Lmyp004084	Positive	153.13	107.09	152.12	C10H16O	[M+H]+	Perillyl alcohol	Terpenoids	Monoterpenoids	57717-97-2	1	1464400	1931000	1438300	1397300	1652300	1289000	563910	542410	471680	3930100	3397200	3734000
MWS1962	Positive	153.13	83.05	152.12	C10H16O	[M+H]+	cis-Citral	Organic acids	Organic acids	5392-40-5	3	1289400	1386000	1386100	1518400	1695000	1595400	1713100	1517900	1640400	835840	861140	802790
ML10177402	Negative	152.03	108.05	153.043	C7H7NO3	[M-H]-	4-Aminosalicylic acid	Phenolic acids	Phenolic acids	65-49-6	3	189240	235000	224070	442730	427870	331460	182030	225610	179090	56591	111250	63870
mws0444	Negative	152.04	108	153.043	C7H7NO3	[M-H]-	3-Aminosalicylic acid	Phenolic acids	Phenolic acids	570-23-0	3	318910	259880	270650	551990	597500	573380	249900	233230	311680	271260	305890	318890
Hmlp000935	Positive	154.09	137.06	153.078	C8H11NO2	[M+H]+	Vanillylamine	Alkaloids	Phenolamine	1196-92-5	3	246630	280800	254150	220480	363660	289780	319420	338420	416970	262760	273380	237220
mws4002	Positive	154.09	137	153.079	C8H11NO2	[M+H]+	Dopamine	Alkaloids	Phenolamine	51-61-6	3	423430	380650	325110	675890	526010	516120	476000	417690	489390	293620	304430	290850
mws0180	Negative	153.02	109.03	154.027	C7H6O4	[M-H]-	2,5-Dihydroxybenzoic acid; Gentisic Acid*	Phenolic acids	Phenolic acids	490-79-9	1	31729000	32110000	33628000	39866000	37415000	39720000	23496000	24203000	24471000	34746000	34478000	33671000
mws0885	Negative	153.02	109.03	154.027	C7H6O4	[M-H]-	2,4-Dihydroxybenzoic acid	Phenolic acids	Phenolic acids	89-86-1	3	2704000	2827000	2880900	5430100	5993800	6199400	1359300	1331800	1661000	1387500	1603400	1436700
mws0183	Negative	153.02	109.03	154.027	C7H6O4	[M-H]-	3,4-Dihydroxybenzoic acid (Protocatechuic acid)*	Phenolic acids	Phenolic acids	99-50-3	1	60243000	64613000	62523000	77881000	71871000	75205000	46592000	48052000	47507000	65922000	67882000	66027000
MWSmce264	Negative	153.06	123.05	154.063	C8H10O3	[M-H]-	Hydroxytyrosol	Phenolic acids	Phenolic acids	10597-60-1	1	329460	313970	292710	598780	466700	569730	137640	134150	155390	273440	260640	284830
MWSmce284	Positive	155.07	95.05	154.063	C8H10O3	[M+H]+	3,4-Dimethoxyphenol	Phenolic acids	Phenolic acids	2033-89-8	3	508120	507680	530690	636220	479510	683290	386180	351700	413320	413810	540510	734030
mws0254	Positive	156.08	110	155.07	C6H9N3O2	[M+H]+	L-Histidine	Amino acids and derivatives	Amino acids and derivatives	71-00-1	3	4552000	4606700	4729100	295640	177890	293560	6785000	7482900	7060600	5504800	5749400	5763700
pme2165	Negative	155.01	111	156.017	C5H4N2O4	[M-H]-	Orotic acid (Vitamin B13)	Others	Vitamin	65-86-1	3	1716700	1733300	1711000	1724800	1773300	1830800	1736200	1860000	1825900	1483200	1563400	1377200
pmb0819	Positive	157	130	156.069	C10H8N2	[M+H]+	3-Indoleacetonitrile	Alkaloids	Plumerane	771-51-7	3	1577700	1640500	1911300	1230100	938430	1281200	1499000	1460900	1508600	2030600	2617300	2606800
MWS1837	Positive	158.12	95.09	157.11	C8H15NO2	[M+H]+	Tranexamic Acid	Organic acids	Organic acids	1197-18-8	3	78897	108690	121160	102820	77747	105530	45636	113690	112910	113340	116900	128800
pmf0174	Negative	157.16	157.2	158.167	C10H22O	[M-H]-	1-Decanol	Others	Saccharides and Alcohols	112-30-1	3	16376000	16571000	16302000	9013000	9150800	9698600	28702000	27056000	28924000	14464000	17451000	14758000
Lmbn001467	Negative	158.08	116.07	159.089	C7H13NO3	[M-H]-	5-Acetamidopentanoic Acid	Organic acids	Organic acids	1072-10-2	3	1335700	1357000	1402000	1785600	1975400	1755500	1003800	1018800	1026500	1232500	1349300	1315000
pme2589	Negative	159.1	87	160.037	C6H8O5	[M-H]-	2-Oxoadipic acid	Organic acids	Organic acids	3184-35-8	3	2602800	2436700	2493700	5661800	6523100	5235900	236830	225100	249210	357380	295970	325150
Lmbn002072	Negative	159.07	97.07	160.074	C7H12O4	[M-H]-	2-Propylsuccinic acid*	Organic acids	Organic acids	618-57-5	3	2561000	2557100	2307900	5420100	4831000	5093000	431170	448780	465070	1201600	1167800	1267400
Zmjn001813	Negative	159.07	97.06	160.074	C7H12O4	[M-H]-	Pimelic acid*	Organic acids	Organic acids	111-16-0	3	2829900	2631500	2584200	5828200	5251600	5754000	425750	479460	450950	1278500	1406500	1453200
mws0005	Positive	161.11	144	160.1	C10H12N2	[M+H]+	Tryptamine	Alkaloids	Plumerane	61-54-1	3	5784200	5905300	5960400	304180	313240	240170	16550000	16624000	15786000	3432500	2949900	2884900
Lmgp001898	Positive	162.06	116.05	161.048	C9H7NO2	[M+H]+	4,6-Dihydroxyquinoline	Alkaloids	Quinoline alkaloids	3517-61-1	3	986960	1131700	1070900	372910	389520	425470	781530	875400	874100	1940500	2141800	1973200
mws0102	Negative	160.04	116	161.048	C9H7NO2	[M-H]-	Indole-5-carboxylic acid*	Alkaloids	Plumerane	1670-81-1	3	1327000	1298900	1322000	546890	511180	545840	1837400	1785500	1605500	2336300	2418500	2397500
mws1417	Negative	160.04	116	161.048	C9H7NO2	[M-H]-	Indole-3-carboxylic acid*	Alkaloids	Plumerane	771-50-6	3	2137300	1949800	2078600	841190	847740	1004500	3019200	2860800	2742800	3905800	3577600	3695400
NK10246260	Positive	162.06	116.05	161.048	C9H7NO2	[M+H]+	2,4-Dihydroxyquinoline	Alkaloids	Quinoline alkaloids	86-95-3	3	986960	1131700	1070900	372910	389520	425470	781530	875400	874100	1940500	2141800	1973200
mws1346	Positive	162.08	98	161.069	C6H11NO4	[M+H]+	DL-2-Aminoadipic acid	Alkaloids	Alkaloids	542-32-5	3	2838700	3124800	2847400	1596300	1721200	1741200	3255800	3647400	3334900	3404500	3642900	3556700
pme3382	Negative	160.06	98	161.069	C6H11NO4	[M-H]-	N-Acetyl-L-threonine	Amino acids and derivatives	Amino acids and derivatives	17093-74-2	3	581160	526210	570370	990780	989180	1045100	297660	305130	325640	300130	353820	389770
pme2761	Negative	161	73	162.016	C5H6O6	[M-H]-	4-Hydroxy-2-oxoglutaric acid	Organic acids	Organic acids	1187-99-1	3	1013500	1087300	1072900	476220	537490	427270	1803700	1866200	2226400	851560	774050	878980
MWS0559	Negative	161.05	71.01	162.053	C6H10O5	[M-H]-	1,6-anhydro-β-D-glucose	Others	Saccharides and Alcohols	498-07-7	1	1031100	1019300	942750	1384600	1146200	1426000	800420	946450	900170	287750	230900	348650
Lmqp008175	Positive	163.08	103.05	162.068	C10H10O2	[M+H]+	Methyl Cinnamate	Phenolic acids	Phenolic acids	103-26-4	3	11298000	11161000	12482000	280520	519330	281700	365640	316410	361280	43430000	57021000	49257000
pmf0440	Positive	163.08	91.1	162.068	C10H10O2	[M+H]+	4-MethoxycinnaMaldehyde	Phenolic acids	Phenolic acids	1963-36-6	3	2115000	2311900	2169300	2445700	1847600	2360700	2672700	2775600	2670400	1650700	1696000	1695700
mws1641	Positive	165.04	120.02	164.033	C6H4N4O2	[M+H]+	Lumazine	Nucleotides and derivatives	Nucleotides and derivatives	487-21-8	3	94551	108350	106060	104020	80103	107890	124190	114540	119410	94149	108910	101010
mws0159	Negative	163.04	91	164.047	C9H8O3	[M-H]-	Phenylpyruvic acid	Organic acids	Organic acids	156-06-9	3	339030	318220	262320	249550	235730	263150	324180	291110	376750	228400	284070	375130
Lmmn001643	Negative	163.04	119.05	164.047	C9H8O3	[M-H]-	2-Hydroxycinnamic acid	Phenolic acids	Phenolic acids	583-17-5	1	11663000	12193000	12591000	11187000	11798000	10556000	20299000	19175000	20586000	10302000	10461000	11048000
pme1439	Positive	165.05	119	164.047	C9H8O3	[M+H]+	p-Coumaric acid	Phenolic acids	Phenolic acids	501-98-4	3	2073200	3168500	2448300	6450900	6700700	5992400	807200	677240	680410	809570	502560	582650
pmb0142	Positive	165.1	95.2	164.047	C9H8O3	[M+H]+	Caffeic aldehyde	Phenolic acids	Phenolic acids	141632-15-7	3	4752700	4912600	4834100	7212500	6242900	6603100	5644500	5404600	5611800	2731500	3002700	2927300
pme2529	Negative	163.2	101	164.069	C6H12O5	[M-H]-	1,5-Anhydro-D-glucitol	Others	Saccharides and Alcohols	154-58-5	3	624730	622230	369970	382630	321500	380380	277110	757460	266700	207570	701400	246310
mws0854	Negative	163	59.01	164.069	C6H12O5	[M-H]-	Rhamnose	Others	Saccharides and Alcohols	3615-41-6	3	623260	558780	539230	493770	428660	424720	710190	737730	650360	463060	430290	413160
mws1595	Negative	163.06	118.6	164.069	C6H12O5	[M-H]-	D-Fucose	Others	Saccharides and Alcohols	3615-37-0	3	119040	141100	136230	97573	86955	78436	190150	206750	194620	120220	64900	53407
MWS5238	Positive	165.09	91.05	164.084	C10H12O2	[M+H]+	4-Phenylbutyric acid	Organic acids	Organic acids	1821-12-1	3	1846100	2068200	2035300	4327800	3915300	3556100	1962000	2093200	2010100	1858800	1045500	1113400
pme3083	Negative	164.04	120	165.043	C8H7NO3	[M-H]-	2-(Formylamino)benzoic acid	Phenolic acids	Phenolic acids	3342-77-6	3	2366700	2215200	2136100	2011800	1988000	1986400	3543500	3319900	3542800	2290500	2189200	2315700
pme3968	Positive	166.07	149.05	165.065	C6H7N5O	[M+H]+	7-Methylguanine	Nucleotides and derivatives	Nucleotides and derivatives	578-76-7	1	2683200	2635800	2598400	1841600	1827300	1753500	4046500	4243700	4454400	1581200	1847100	1905700
MWS4525	Positive	166.07	124.05	165.065	C6H7N5O	[M+H]+	6-O-methylguanine	Nucleotides and derivatives	Nucleotides and derivatives	20535-83-5	1	5260900	5126100	5214600	3758600	3710000	3802000	7906800	8064000	8284100	3524900	3602500	3508900
pme0021	Positive	166.09	120.08	165.071	C9H11NO2	[M+H]+	L-Phenylalanine	Amino acids and derivatives	Amino acids and derivatives	63-91-2	1	373320000	385780000	378560000	370950000	362340000	383780000	401370000	406450000	404940000	345080000	374790000	361130000
pme0281	Negative	165.02	121.03	166.027	C8H6O4	[M-H]-	Terephthalic acid	Phenolic acids	Phenolic acids	100-21-0	1	37796000	38143000	36726000	5159700	3649600	5152200	3592100	3750500	4076600	100730000	100000000	101590000
pme0282	Negative	165.02	77.04	166.027	C8H6O4	[M-H]-	Phthalic acid	Phenolic acids	Phenolic acids	88-99-3	1	4941900	4702300	4680600	508410	455900	520250	366450	369820	399480	13060000	13602000	13214000
pmc0274	Positive	167.1	121.1	166.031	C6H6N4S	[M+H]+	6-Methylmercaptopurine	Nucleotides and derivatives	Nucleotides and derivatives	50-66-8	3	60666000	62986000	61819000	50971000	49407000	52003000	83041000	82294000	80825000	45295000	46790000	45537000
mws0344	Negative	165.04	75	166.048	C5H10O6	[M-H]-	D-Xylonic acid	Others	Saccharides and Alcohols	526-91-0	1	13791000	14255000	13856000	15143000	13980000	13454000	15751000	16932000	15805000	8809300	9455600	8535000
pme0166	Positive	167.06	110	166.049	C6H6N4O2	[M+H]+	1-Methylxanthine	Nucleotides and derivatives	Nucleotides and derivatives	6136-37-4	3	138220	108750	119970	115940	92763	89984	163590	178220	183870	89763	88919	89098
pme2801	Positive	167.06	150	166.049	C6H6N4O2	[M+H]+	7-Methylxanthine	Nucleotides and derivatives	Nucleotides and derivatives	552-62-5	3	99441	101050	92580	71188	63829	72174	172770	158970	152920	68368	74505	90948
Lmgp002595	Positive	167.07	121.03	166.063	C9H10O3	[M+H]+	4'-Hydroxy-3'-methoxyacetophenone (Acetovanillone)	Phenolic acids	Phenolic acids	498-02-2	3	4265100	4418800	4347900	1679100	1697800	2043800	1701300	1727800	1669400	8984600	9418300	9463000
Lmrn003000	Negative	165.06	103.06	166.063	C9H10O3	[M-H]-	2-Hydroxy-3-phenylpropanoic acid	Phenolic acids	Phenolic acids	7326-19-4	1	2993600	3305300	3214300	10427000	10419000	10041000	357220	351430	389410	210890	177640	170830
mws0346	Negative	165.06	106	166.063	C9H10O3	[M-H]-	3-(3-Hydroxyphenyl)-propionic acid	Phenolic acids	Phenolic acids	621-54-5	3	1355900	1345700	1382400	902430	811290	887980	65904	76313	65466	4055000	3631900	3855000
MWS1830	Positive	167.07	121.03	166.063	C9H10O3	[M+H]+	Ethylsalicylate	Phenolic acids	Phenolic acids	118-61-6	3	2914200	2794400	2670700	283020	499440	763310	7437600	7559700	7229200	804760	548660	621250
pme3381	Negative	165.06	106	166.063	C9H10O3	[M-H]-	3-Hydroxyphenylacetic Acid Methyl Ester	Phenolic acids	Phenolic acids	42058-59-3	3	1110800	1209000	1146900	737790	652130	787130	60476	61754	60004	3619700	3544400	3389500
mws0467	Negative	165.06	119.05	166.063	C9H10O3	[M-H]-	3-(4-Hydroxyphenyl)-propionic acid*	Phenolic acids	Phenolic acids	501-97-3	1	1503200	1432200	1497100	2972000	3448000	3251000	310480	397590	414300	856790	845530	831320
Lmbn005172	Negative	165.06	119.05	166.063	C9H10O3	[M-H]-	2,6-Dimethoxybenzaldehyde*	Phenolic acids	Phenolic acids	3392-97-0	1	960850	1013800	977090	2046800	2431600	2213500	206670	186280	280510	471500	581090	513900
Lmdp003146	Positive	167.11	93.07	166.099	C10H14O2	[M+H]+	Rhododendrol	Phenolic acids	Phenolic acids	501-96-2	3	6952000	8517700	7835400	1122300	1588600	1343200	19688000	17003000	17840000	2921800	2033700	2089300
MWS3270	Negative	166.02	79.96	167.022	C7H5NO4	[M-H]-	Quinolinic Acid	Alkaloids	Pyridine alkaloids	89-00-9	3	2447300	2454100	2333500	2866100	2882100	3253100	1063700	1074900	887100	8526100	8061400	8390400
Zmjp000624	Positive	168.06	150.05	167.058	C8H9NO3	[M+H]+	Pyridoxal	Others	Vitamin	66-72-8	1	5806900	6412400	5421600	11036000	10272000	11937000	4854000	4469200	5534300	3631700	3414400	3339200
NK10253223	Positive	168.06	94.06	167.058	C8H9NO3	[M+H]+	2-Amino-3-methoxybenzoic acid	Phenolic acids	Phenolic acids	3177-80-8	1	3988600	4309200	3738500	7739600	7254700	8104200	3120100	2014300	3436800	2586800	2460600	1515200
mws0028	Negative	167.03	108.02	168.042	C8H8O4	[M-H]-	Vanillic acid	Phenolic acids	Phenolic acids	121-34-6	1	13038000	12714000	12747000	1277900	1227500	1197400	17578000	17935000	18524000	26659000	24002000	25368000
pme2598	Negative	167.03	123.04	168.042	C8H8O4	[M-H]-	3,4-Dihydroxybenzeneacetic acid	Phenolic acids	Phenolic acids	102-32-9	3	5895000	6186400	5975700	9671300	7423900	7925600	3647100	3689700	3810400	8795500	8554400	11386000
pme1292	Negative	167.1	123.04	168.042	C8H8O4	[M-H]-	Homogentisic acid	Phenolic acids	Phenolic acids	451-13-8	3	3084800	3641800	3749300	4988800	4732700	5529300	1253200	1253500	1168000	4680700	4876500	5801000
MWSslk066	Positive	169.05	65.04	168.042	C8H8O4	[M+H]+	3-Hydroxy-4-methoxybenzoic acid	Phenolic acids	Phenolic acids	645-08-9	2	2988300	2409900	3777600	249370	320890	250250	2330100	3237800	4691600	5997000	3336600	4481600
MWS2417	Negative	167.03	121.03	168.042	C8H8O4	[M-H]-	3-Hydroxymandelate	Organic acids	Organic acids	17119-15-2	3	681930	657510	657140	894500	842390	865890	497750	447610	471540	754020	782560	739250
MWSmce490	Negative	167.04	123.05	168.042	C8H8O4	[M-H]-	2',4',6'-Trihydroxyacetophenone	Phenolic acids	Phenolic acids	480-66-0	3	485580	511670	501950	920520	901020	922570	68467	175020	92524	137470	124770	130960
MWSmce501	Negative	167.04	108.02	168.042	C8H8O4	[M-H]-	Protocatechuic Acid Methyl Ester	Phenolic acids	Phenolic acids	2150-43-8	3	929570	940510	980380	1325600	1101400	1288500	242080	193720	245380	1074000	1108600	1051000
MWStz091	Positive	169.1	70.07	168.09	C8H12N2O2	[M+H]+	Cyclo(L-Ala-L-Pro)	Amino acids and derivatives	Amino acids and derivatives	36357-32-1	3	1121000	1133500	1137000	1225400	1196400	1381800	1268400	1243500	1329100	777730	870760	817310
pme1383	Positive	170.08	134.1	169.074	C8H11NO3	[M+H]+	Pyridoxine	Others	Vitamin	65-23-6	3	1158900	1060300	1085700	1198800	1286000	1228300	1865200	1618500	1804400	2402600	2387100	2249800
pme0181	Positive	170.09	124	169.085	C7H11N3O2	[M+H]+	3-Methyl-L-Histidine	Amino acids and derivatives	Amino acids and derivatives	368-16-1	3	931800	858140	1007800	311440	560920	392020	840460	906690	540530	676870	1108100	1003900
MWS0933	Positive	170.09	124.09	169.085	C7H11N3O2	[M+H]+	1-Methylhistidine	Amino acids and derivatives	Amino acids and derivatives	332-80-9	3	537540	511200	521110	247870	259950	247440	633210	642120	686200	557270	517930	684190
MWStz063	Positive	170.15	152.14	169.147	C10H19NO	[M+H]+	2-Ethyl-2,6,6-trimethylpiperidin-4-one	Alkaloids	Piperidine alkaloids	133568-79-3	3	172810	221990	136080	117020	186110	161470	257680	247460	265540	225180	337980	357950
pme3186	Negative	169	79	169.998	C3H7O6P	[M-H]-	DL-Glyceraldehyde-3-phosphate	Organic acids	Organic acids	591-59-3	3	173700	231330	275650	202240	364550	180470	170630	112200	199030	568230	296340	309210
mws0024	Negative	169.01	125	170.022	C7H6O5	[M-H]-	Gallic acid	Phenolic acids	Phenolic acids	149-91-7	3	2858000	3230400	3119300	4299800	4050400	4177800	2941500	3011800	3102900	2402400	2772700	2551900
MWSslk138	Negative	169.01	151	170.022	C7H6O5	[M-H]-	2,3,4-Trihydroxybenzoic acid	Phenolic acids	Phenolic acids	610-02-6	3	745520	774990	693450	367330	275810	363280	485590	590860	558020	1074200	1172500	1225600
MWS2067	Negative	169.07	141.07	170.073	C12H10O	[M-H]-	2-Phenylphenol	Phenolic acids	Phenolic acids	90-43-7	3	5363500	5017200	5117000	176040	226430	186630	19100	24211	19688	11856000	13434000	12692000
ML10176345	Negative	171.03	109.03	172.037	C7H8O5	[M-H]-	3-Dehydroshikimic acid	Organic acids	Organic acids	2922-42-1	3	847160	835930	912900	1397000	1286000	1363800	279410	312890	375060	789280	837350	767890
Lmbn003524	Negative	171.1	99.08	172.11	C9H16O3	[M-H]-	9-Oxononanoic acid	Organic acids	Organic acids	2553-17-5	3	132800	128930	121360	82417	96417	81962	86256	95236	91469	201290	238870	211230
Zmgn004439	Negative	171.14	153.14	172.146	C10H20O2	[M-H]-	Decanoic acid	Organic acids	Organic acids	334-48-5	3	15153	15890	17099	9749.2	9271.1	10557	27744	26872	28848	11214	12289	11359
MWS5169	Negative	172.04	128.05	173.048	C10H7NO2	[M-H]-	Quinoline-4-carboxylic acid	Alkaloids	Quinoline alkaloids	486-74-8	3	84111	89218	77712	48243	34858	39940	110790	99395	111560	120500	95989	116440
pme0253	Positive	174.11	86	173.105	C8H15NO3	[M+H]+	N-Acetyl-L-leucine	Amino acids and derivatives	Amino acids and derivatives	1188-21-2	3	556160	494890	577190	647580	374390	713410	398460	480990	452320	638050	799350	779740
Lmgn002091	Negative	173.05	93.03	174.053	C7H10O5	[M-H]-	2-Methyl-3-oxoadipic acid	Organic acids	Organic acids	-	3	2459700	2289600	2683800	3291500	3560700	3137300	1694600	1551800	1856000	1149300	1081600	1126100
Lmgn002184	Negative	173.05	93.03	174.053	C7H10O5	[M-H]-	2-Oxoheptanedionic acid	Organic acids	Organic acids	17126-90-8	3	2548800	2036900	2319100	3372200	3603200	4371300	1570300	1749700	1781100	1157800	908520	1151100
mws0154	Negative	173.05	93	174.053	C7H10O5	[M-H]-	Shikimic acid	Organic acids	Organic acids	138-59-0	3	461470	461450	576700	960330	1260600	897220	366650	402210	376410	683210	486410	717920
MWS4471	Negative	173.06	58.03	174.064	C6H10N2O4	[M-H]-	N-Alpha-Acetyl-L-Asparagine	Amino acids and derivatives	Amino acids and derivatives	4033-40-3	3	138760	128370	158950	181270	80446	162260	127320	129820	130950	155060	67452	163120
Lmgn002555	Negative	173.08	59.01	174.089	C8H14O4	[M-H]-	2-Propylglutaric acid	Organic acids	Organic acids	32806-62-5	2	2980600	3387500	3312500	10606000	10382000	10547000	1153100	1314800	1227800	617500	480180	520750
mws0242	Negative	173.08	111	174.089	C8H14O4	[M-H]-	Suberic Acid	Organic acids	Organic acids	505-48-6	3	1359700	1399600	1399800	2311100	1731800	2113200	1268100	1185300	1233400	1402800	1561800	1472500
Zmyn000155	Negative	173.11	131.08	174.1	C7H14N2O3	[M-H]-	N-α-Acetyl-L-ornithine	Amino acids and derivatives	Amino acids and derivatives	6205-08-9	3	2261700	2308000	2463700	556220	623210	604680	4240300	4263200	4439700	1924000	1967500	1902100
MWSmce119	Positive	175.11	70.06	174.112	C6H14N4O2	[M+H]+	L-Arginine	Amino acids and derivatives	Amino acids and derivatives	74-79-3	1	22893000	28205000	28026000	4799800	9736900	9635200	56964000	51312000	48280000	17676000	23614000	20436000
pmf0173	Negative	173.15	173.2	174.162	C10H22O2	[M-H]-	1,2-Decanediol	Others	Saccharides and Alcohols	1119-86-4	3	365500000	347280000	338450000	359260000	348730000	243700000	68819000	69176000	73037000	47728000	31388000	33479000
pmb0813	Positive	176.1	133.2	175.063	C10H9NO2	[M+H]+	1-Methoxyindole-3-carbaldehyde	Alkaloids	Plumerane	67282-55-7	3	680150	745930	646740	1708400	1358400	1449700	558470	577650	642130	230610	355690	179520
mws4175	Negative	175.02	85.03	176.032	C6H8O6	[M-H]-	D-Glucurono-6,3-lactone	Others	Saccharides and Alcohols	32449-92-6	3	156860	138250	190530	150450	111180	148000	132870	104830	144090	257070	300120	296630
pmb3101	Negative	175.06	115	176.069	C7H12O5	[M-H]-	2-Isopropylmalic Acid	Organic acids	Organic acids	49601-06-1	3	22822000	22096000	23674000	17144000	14884000	17013000	47765000	50113000	51416000	6574700	6364800	6118300
Zmgn001448	Negative	175.06	115.04	176.069	C7H12O5	[M-H]-	2-Propylmalic Acid*	Organic acids	Organic acids	-	3	20765000	22978000	21179000	15752000	14568000	14924000	43174000	47518000	46272000	5755500	5765500	5755700
Lmbn001754	Negative	175.06	115.04	176.069	C7H12O5	[M-H]-	3-Isopropylmalic Acid*	Organic acids	Organic acids	921-28-8	3	20765000	22978000	21179000	15752000	14568000	14924000	43174000	47518000	46272000	5755500	5765500	5755700
mws1500	Positive	177.09	130.9	176.084	C11H12O2	[M+H]+	Ethyl cinnamate	Phenolic acids	Phenolic acids	103-36-6	3	3286400	3602700	3106600	4056900	5569800	5989700	661490	417470	503800	830610	1287800	520900
pmb0774	Positive	177.1	160.3	176.095	C10H12N2O	[M+H]+	N-Hydroxytryptamine*	Alkaloids	Plumerane	-	3	1667600	1742000	1674600	131720	113500	122540	2813400	3417900	3154100	788590	745750	785020
pme2024	Positive	177.1	160	176.095	C10H12N2O	[M+H]+	Serotonin*	Alkaloids	Plumerane	50-67-9	3	1748400	1889500	1820100	159970	123500	120020	2942300	3490300	3302000	765800	802760	772550
Hmsp003093	Positive	179.03	77.04	178.027	C9H6O4	[M+H]+	3,7-Dihydroxychromen-4-one	Others	Others	-	3	1798000	1820900	1939800	2731000	1735400	2604700	1396600	1255100	1326900	2696300	2686700	2586200
pmf0367	Negative	177.02	88.9	178.027	C9H6O4	[M-H]-	5,7-Dihydroxychromone	Others	Others	31721-94-5	3	560270	511220	488440	1014900	955450	961800	217070	181070	223210	317430	334880	351380
MWSmce017	Positive	179.03	133.03	178.027	C9H6O4	[M+H]+	Daphnetin	Lignans and Coumarins	Coumarins	486-35-1	2	4866600	5989600	5522500	4936100	6898100	6116500	3469300	3304100	3256100	8052500	7775600	7291300
mws1013	Negative	177.02	133.2	178.027	C9H6O4	[M-H]-	Esculetin (6,7-Dihydroxycoumarin)	Lignans and Coumarins	Coumarins	305-01-1	1	21987000	21845000	22700000	20561000	20419000	20351000	14624000	14945000	13177000	34356000	32965000	33424000
pme2253	Negative	177.04	59	178.048	C6H10O6	[M-H]-	L-Gulono-1,4-Lactone	Others	Saccharides and Alcohols	1128-23-0	3	477110	404270	478670	491090	561630	406770	474910	421090	602890	313020	697290	711080
Lmgn000242	Negative	177.04	113.02	178.048	C6H10O6	[M-H]-	4,5,6-Trihydroxy-2-oxohexanoic acid	Organic acids	Organic acids	56742-44-0	1	14949000	15898000	15498000	45610000	41143000	43955000	771960	809320	916700	662680	576880	629480
MWSmce220	Negative	177.04	59.02	178.048	C6H10O6	[M-H]-	D-Glucono-1,5-lactone	Organic acids	Organic acids	90-80-2	3	566780	568230	656270	519630	439060	390520	497490	645560	657910	464090	685240	771100
mws1195	Positive	179.07	147.1	178.063	C10H10O3	[M+H]+	p-Coumaric acid methyl ester*	Phenolic acids	Phenolic acids	3943-97-3	3	3226400	3304600	3553500	756410	800840	659700	1102700	1121600	900020	7026400	3581200	4529000
mws1200	Negative	177	145	178.063	C10H10O3	[M-H]-	Trans-4-Hydroxycinnamic Acid Methyl Ester	Phenolic acids	Phenolic acids	19367-38-5	3	35859	33785	42716	9536.3	9175	14717	81772	76113	94581	42286	53254	48714
mws0009	Positive	179.07	91	178.063	C10H10O3	[M+H]+	Coniferaldehyde	Phenolic acids	Phenolic acids	20649-42-7	1	2849300	3123700	3030900	2762700	2556100	2792700	1362700	1186300	1370300	6064500	5093800	5945500
pmb2795	Negative	177	145	178.063	C10H10O3	[M-H]-	4-Methoxycinnamic acid*	Phenolic acids	Phenolic acids	830-09-1	3	27065	31911	26010	11127	10515	12564	59854	63303	50013	44156	43098	44158
pme3255	Positive	179.11	123	178.099	C11H14O2	[M+H]+	Methyleugenol	Phenolic acids	Phenolic acids	93-15-2	3	273560	268030	240960	714520	686040	567820	141680	156880	143570	271180	277780	282520
mws0981	Negative	178.04	136.02	179.044	C6H5N5O2	[M-H]-	Isoxanthopterin	Nucleotides and derivatives	Nucleotides and derivatives	529-69-1	3	70365	92824	72493	96116	116260	125400	62061	62125	69042	77872	87759	86859
pmb0786	Positive	180.09	163.06	179.079	C6H13NO5	[M+H]+	D-Glucosamine	Others	Saccharides and Alcohols	3416-24-8	3	213270	300740	398950	336640	278340	393500	364570	257590	260570	293900	331960	511570
mws2212	Negative	179.03	135.05	180.042	C9H8O4	[M-H]-	Caffeic acid	Phenolic acids	Phenolic acids	331-39-5	1	101110000	95756000	93710000	37960000	33027000	37393000	80565000	83663000	83737000	185630000	174630000	189410000
MWSmce001	Positive	181.05	107.05	180.042	C9H8O4	[M+H]+	5-Acetylsalicylic acid	Phenolic acids	Phenolic acids	13110-96-8	3	4397300	5838600	4220300	4904300	4320500	4635100	8757500	7341000	6894600	1468700	1040700	1500100
mws4170	Negative	179.06	59.01	180.063	C6H12O6	[M-H]-	D-Glucose*	Others	Saccharides and Alcohols	50-99-7	1	6744300	7036400	7244200	6598900	7107800	7372100	8996800	5344300	4659800	3549400	5235500	4890800
Hmln000297	Negative	179.05	59.01	180.063	C6H12O6	[M-H]-	Inositol*	Others	Saccharides and Alcohols	87-89-8	1	7117100	7308900	7041500	7439500	6977800	7318900	9147100	4554400	9792800	3090900	3220800	2862300
pmf0139	Negative	179.06	59	180.063	C6H12O6	[M-H]-	D-Galactose*	Others	Saccharides and Alcohols	59-23-4	1	7206200	7523500	7531600	5637200	5619400	5845300	10444000	9940700	10408000	4860600	5200000	5111200
mws1164	Negative	179.06	59.01	180.063	C6H12O6	[M-H]-	D-Fructose*	Others	Saccharides and Alcohols	57-48-7	1	7239700	7217900	7125700	6793700	6872100	7463100	9373300	5290300	9606100	3670700	5474800	3759600
pmf0138	Negative	179.06	59	180.063	C6H12O6	[M-H]-	D-Mannose*	Others	Saccharides and Alcohols	3458-28-4	1	5408000	5718800	5579500	4140300	4077400	4176000	7755000	8000100	7871300	3701300	4109300	3774500
mws0663	Positive	181.07	124	180.065	C7H8N4O2	[M+H]+	1,7-Dimethylxanthine	Nucleotides and derivatives	Nucleotides and derivatives	611-59-6	3	27496	69841	70279	41474	44032	140990	75856	77774	59497	76264	90690	87425
Lmbn004847	Negative	179.07	146.04	180.079	C10H12O3	[M-H]-	4-Methoxyphenylpropionic acid*	Phenolic acids	Phenolic acids	-	3	220900	210170	209660	41029	40497	57787	239220	141590	215990	599670	625540	655070
mws0093	Negative	179.07	146	180.079	C10H12O3	[M-H]-	Coniferyl alcohol*	Phenolic acids	Phenolic acids	458-35-5	3	794450	894880	873470	162620	193570	173300	338450	1008100	1029300	2600000	2603100	2582400
MWS2070	Negative	179.07	92.03	180.079	C10H12O3	[M-H]-	Propyl 4-hydroxybenzoate	Phenolic acids	Phenolic acids	94-13-3	3	330780	330560	338750	182160	242520	227980	600790	563070	585260	331510	349410	289840
MWStz070	Positive	182.08	91.05	181.074	C9H11NO3	[M+H]+	N-(2-Hydroxy-4-methoxyphenyl)acetamide	Alkaloids	Phenolamine	58469-06-0	1	34197000	36055000	34922000	31179000	34531000	30644000	31948000	30905000	37083000	44945000	44900000	40957000
mws0250	Positive	182.08	136.1	181.074	C9H11NO3	[M+H]+	L-Tyrosine	Amino acids and derivatives	Amino acids and derivatives	60-18-4	1	58165000	65582000	59429000	56479000	63263000	54085000	53668000	53141000	61007000	83042000	78691000	74087000
MWSHY0042	Positive	183.07	140.05	182.058	C9H10O4	[M+H]+	Syringaldehyde; 4-Hydroxy-3,5-Dimethoxybenzaldehyde	Phenolic acids	Phenolic acids	134-96-3	3	1136700	1149700	1355700	1867000	1756600	1972000	704150	633600	703070	1514800	1455400	1764400
MWSmce587	Positive	183.06	165.06	182.058	C9H10O4	[M+H]+	2,6-Dimethoxybenzoic acid	Phenolic acids	Phenolic acids	1466-76-8	3	54077000	41049000	53376000	149630000	135980000	146460000	1861400	2480400	2345100	2258200	2354900	2152400
MWS3046	Negative	181.05	121.03	182.058	C9H10O4	[M-H]-	3-(3-Hydroxyphenyl)-3-hydroxypropanoic acid	Phenolic acids	Phenolic acids	3247-75-4	3	435220	449350	438810	151850	121730	122390	866780	848330	889630	240380	242930	232670
mws0117	Negative	181.05	122	182.058	C9H10O4	[M-H]-	Homovanillic acid; 4-Hydroxy-3-methoxyphenylacetic acid	Phenolic acids	Phenolic acids	306-08-1	3	78287	58077	63890	21349	29687	38914	62180	48733	35336	138280	270160	115270
MWSmce229	Positive	183.06	165.05	182.058	C9H10O4	[M+H]+	3,4-Dimethoxybenzoic acid; Veratric acid	Phenolic acids	Phenolic acids	93-07-2	3	58094000	62483000	41129000	109740000	132050000	104870000	4163500	3987600	3063900	5066100	3265700	3716900
Lmjp004702	Positive	183.07	137.06	182.058	C9H10O4	[M+H]+	2',4'-Dihydroxy-6'-methoxyacetophenone	Others	Others	3602-54-8	1	130390000	133800000	132620000	259440000	263860000	268600000	17352000	16385000	17877000	4869700	3877000	4030400
MWSmce455	Negative	181.05	107.01	182.058	C9H10O4	[M-H]-	Vanillic acid methyl ester	Phenolic acids	Phenolic acids	3943-74-6	3	554940	589080	544400	808040	752050	865660	581400	606240	573160	325440	304890	285150
Hmtn001288	Negative	181.05	135.04	182.059	C9H10O4	[M-H]-	Methyl 2,4-dihydroxyphenylacetate	Phenolic acids	Phenolic acids	67828-42-6	1	341140	343130	315960	314040	327050	338510	322240	366840	361800	338850	331020	369200
pme2237	Negative	181.07	101	182.079	C6H14O6	[M-H]-	Dulcitol*	Others	Saccharides and Alcohols	608-66-2	1	1308700	1360800	1356000	433050	374070	447020	1604000	1230800	1629600	2040700	2461400	2096100
mws1155	Negative	181.07	101.02	182.079	C6H14O6	[M-H]-	D-Mannitol*	Others	Saccharides and Alcohols	69-65-8	1	312760	327150	321540	111840	123030	117050	332330	315680	335670	500710	622220	489080
mws0214	Negative	181.07	71	182.079	C6H14O6	[M-H]-	D-Sorbitol	Others	Saccharides and Alcohols	50-70-4	1	1147200	1266100	1168000	348550	357070	410130	1288700	1081900	1371500	1850700	2131200	1769600
pme2596	Positive	184.06	148	183.053	C8H9NO4	[M+H]+	4-Pyridoxic acid	Others	Vitamin	82-82-6	3	1542500	1622800	1663700	2191600	1986500	2155700	2029800	1962400	2216800	1335900	1342100	1305800
MWSmce230	Negative	183.03	124.02	184.037	C8H8O5	[M-H]-	Methyl gallate	Phenolic acids	Phenolic acids	99-24-1	3	44830	57534	61928	31619	190840	33374	27247	22396	22834	191220	194880	180360
MWSmce387	Negative	183.03	124.02	184.037	C8H8O5	[M-H]-	3-O-Methylgallic acid	Phenolic acids	Phenolic acids	3934-84-7	3	148380	154790	150330	67202	75298	74823	114690	108810	125050	316140	266200	339240
HJN037	Negative	183.03	124.02	184.037	C8H8O5	[M-H]-	4-O-Methylgallic Acid	Phenolic acids	Phenolic acids	4319-02-2	3	82173	85572	83014	12003	15990	12425	76062	71845	61567	212350	80596	161700
pmb1754	Positive	184	125	184.073	C5H15NO4P+	[M]+	O-Phosphocholine	Alkaloids	Alkaloids	107-73-3	3	8580100	8650100	8572400	3047300	2110200	1723900	8940400	7513300	8960400	27078000	24792000	25654000
Lmcn002039	Negative	183.07	153.02	184.074	C9H12O4	[M-H]-	Antiarol; 3,4,5-Trimethoxyphenol	Phenolic acids	Phenolic acids	642-71-7	3	377410	347530	362250	668270	684510	754140	201350	203460	204500	79754	148450	162460
pme2602	Negative	184	97	185.009	C3H8NO6P	[M-H]-	O-Phospho-L-serine	Amino acids and derivatives	Amino acids and derivatives	407-41-0	3	376830	396680	381580	378010	159050	380220	546120	480440	519270	277230	359800	281940
Zmgn000447	Negative	184.98	78.96	185.993	C3H7O7P	[M-H]-	3-Phospho-D-glyceric acid	Others	Saccharides and Alcohols	820-11-1	3	595250	535330	595150	449730	527580	555950	329220	399540	394170	754470	792540	822200
mws1668	Positive	187.04	131	186.032	C11H6O3	[M+H]+	Angelicin	Lignans and Coumarins	Coumarins	523-50-2	3	4928600	5798200	6960000	16370000	14303000	18579000	1709000	1950100	1880800	701510	639410	884710
Zmpn002874	Negative	185.06	184.05	186.068	C12H10O2	[M-H]-	2,2'-Dihydroxybiphenyl	Phenolic acids	Phenolic acids	1806-29-7	3	53404	45790	41957	10290	12186	13709	52262	56756	45042	113710	123640	103500
mws0752	Negative	185.15	185.16	186.162	C11H22O2	[M-H]-	Undecylic Acid	Lipids	Free fatty acids	112-37-8	3	5064600	5262100	5040400	6354900	6262900	6440300	7092500	9774700	7087300	3902200	4360800	5077000
Hmmp001310	Positive	188.07	118.07	187.063	C11H9NO2	[M+H]+	3-Indoleacrylic acid	Alkaloids	Plumerane	1204-06-4	1	188490000	202470000	198870000	124420000	117410000	125640000	245270000	250930000	264850000	197780000	218940000	210760000
Hmgp002327	Positive	188.07	118.06	187.063	C11H9O2N	[M+H]+	3-amino-2-naphthoic acid	Alkaloids	Alkaloids	-	1	202390000	217520000	191960000	122860000	113880000	119690000	256300000	252530000	264750000	197350000	228220000	218200000
pmn001492	Negative	187.1	123.1	188.041	C11H8O3	[M-H]-	Ayapin	Lignans and Coumarins	Coumarins	494-56-4	1	1685400	1773700	1620300	1031400	1179000	1065500	2092200	2148100	2206100	1942200	1995500	1896500
pme0137	Negative	187.07	125	188.08	C7H12N2O4	[M-H]-	N-Acetyl-L-Glutamine	Amino acids and derivatives	Amino acids and derivatives	2490-97-3	3	8594300	7854100	8216900	11214000	9784200	11071000	5706000	5557700	5860700	8044800	8464300	9586300
MWSmce250	Positive	189.09	128.06	188.084	C12H12O2	[M+H]+	Butylidenephthalide	Others	Others	72917-31-8	3	3824900	3480500	4281300	7819800	6456400	5815700	676780	977930	677480	632900	712060	640680
mws0237	Negative	187.1	125	188.105	C9H16O4	[M-H]-	Azelaic acid	Organic acids	Organic acids	123-99-9	1	28220000	28582000	28500000	18258000	20219000	19739000	36918000	37721000	38386000	30042000	32359000	31503000
pme0122	Positive	189.12	126	188.116	C8H16N2O3	[M+H]+	N6-Acetyl-L-lysine	Amino acids and derivatives	Amino acids and derivatives	692-04-6	3	384410	437970	345980	342780	445410	273040	597780	545720	651640	350730	458890	516640
mws0736	Positive	189.12	86	188.116	C8H16N2O3	[M+H]+	N-Glycyl-L-leucine*	Amino acids and derivatives	Amino acids and derivatives	869-19-2	1	6836000	6896400	6853800	7730500	7141300	6766300	10713000	12319000	12527000	4448700	5013300	4599300
mws5041	Positive	189.12	86.1	188.116	C8H16N2O3	[M+H]+	L-Glycyl-L-isoleucine*	Amino acids and derivatives	Amino acids and derivatives	19461-38-2	1	6158600	6293000	6056900	6659400	6289000	6368000	8730400	9122800	9447400	3378400	3539800	3612300
pme3388	Positive	189.13	144	188.127	C7H16N4O2	[M+H]+	Homoarginine	Amino acids and derivatives	Amino acids and derivatives	156-86-5	3	114350	90212	118240	219690	219430	194370	186510	217650	214620	48808	396450	61411
Zmjp000182	Positive	189.13	70.07	188.127	C7H16N4O2	[M+H]+	N-Monomethyl-L-arginine	Amino acids and derivatives	Amino acids and derivatives	17035-90-4	3	603390	806020	732100	92721	117200	137350	991820	1352900	1576100	680000	675780	612780
Zmtn001624	Negative	188.04	144.05	189.043	C10H7NO3	[M-H]-	N-Acetylisatin	Alkaloids	Plumerane	574-17-4	3	2899300	2765200	2711500	4297400	3015100	3283900	2272600	2477800	2478200	3073200	3264800	3334500
pme0075	Negative	188.06	128	189.064	C7H11NO5	[M-H]-	N-Acetyl-L-glutamic acid	Amino acids and derivatives	Amino acids and derivatives	1188-37-0	2	770940	759290	747260	1118500	973350	1103700	693510	646800	724200	413770	407420	466290
pme2244	Positive	190.09	118.07	189.071	C11H11NO2	[M+H]+	3-Indolepropionic acid	Alkaloids	Plumerane	830-96-6	3	310890	344620	378360	211520	191890	238150	506260	482350	613910	382490	437670	404330
pme0278	Positive	191.1	128	190.095	C7H14N2O4	[M+H]+	2,6-Diaminooimelic acid	Organic acids	Organic acids	583-93-7	3	324580	289010	312350	193770	186200	190400	254300	239440	294300	929210	962560	892080
MWSmce041	Positive	191.1	145.1	190.099	C12H14O2	[M+H]+	Butylphthalide	Others	Others	6066-49-5	2	2511800	2595400	2683200	6369200	5112600	6560200	1480300	1493200	732600	918570	865160	871130
Zmyn000453	Negative	191.02	111.01	192.027	C6H8O7	[M-H]-	Isocitric Acid	Organic acids	Organic acids	320-77-4	1	257280000	258940000	262220000	329750000	291110000	304400000	281840000	280480000	297160000	158520000	157030000	163890000
mws0281	Negative	191.02	111.01	192.027	C6H8O7	[M-H]-	Citric Acid	Organic acids	Organic acids	77-92-9	1	887240000	872970000	910620000	934770000	961100000	974340000	889480000	878130000	1015500000	705800000	728700000	769620000
Hmcp002123	Positive	193.05	178.02	192.042	C10H8O4	[M+H]+	Isoscopoletin (6-Hydroxy-7-Methoxycoumarin)	Lignans and Coumarins	Coumarins	776-86-3	1	308690000	238830000	314790000	337400000	372510000	366280000	37719000	33335000	34431000	46684000	39772000	43410000
Cmpp003619	Positive	193.05	105.07	192.042	C10H8O4	[M+H]+	6,7-Dihydroxy-4-methylcoumarin	Lignans and Coumarins	Coumarins	529-84-0	3	5679300	5327500	6050500	3044600	4079100	3107700	6963000	8741500	8664800	6647400	7698200	7902500
MWSmce658	Positive	193.05	153.02	192.042	C10H8O4	[M+H]+	Noreugenin; 5,7-Dihydroxy-2-Methylchromone	Phenolic acids	Phenolic acids	1013-69-0	3	138680	138480	140040	89052	93760	74805	141640	154350	141570	209380	250710	237460
MWSCX014	Positive	193.05	133.03	192.042	C10H8O4	[M+H]+	Scopoletin (7-Hydroxy-6-methoxycoumarin)	Lignans and Coumarins	Coumarins	92-61-5	1	327430000	247630000	333530000	326760000	400060000	381100000	45897000	41835000	43305000	55290000	46727000	75644000
mws0277	Negative	191.06	85	192.063	C7H12O6	[M-H]-	Quinic Acid	Organic acids	Organic acids	77-95-2	1	133670000	134250000	134610000	128420000	160990000	164720000	111680000	112380000	141280000	64457000	66216000	77461000
pme2743	Positive	194.08	91	193.074	C10H11NO3	[M+H]+	N-Phenylacetylglycine	Amino acids and derivatives	Amino acids and derivatives	500-98-1	3	547780	418440	513010	328250	255000	255420	455280	661310	537970	767570	736410	814160
mws1189	Negative	193.04	73	194.033	C6H10O7	[M-H]-	D-Galacturonic acid*	Others	Saccharides and Alcohols	685-73-4	3	1975900	2035000	1977700	2215200	2073800	2274100	2006200	1836200	1908900	2638000	2329600	2517400
pme3705	Negative	193.04	73	194.043	C6H10O7	[M-H]-	D-Glucoronic acid*	Others	Saccharides and Alcohols	6556-12-3	3	2058300	2158000	1962000	2480200	2015300	2379100	1785700	1707700	1658400	2363300	2168400	2350200
mws0014	Negative	193.05	134.01	194.058	C10H10O4	[M-H]-	Ferulic acid*	Phenolic acids	Phenolic acids	537-98-4	1	17225000	17544000	16072000	5695900	6316700	6053500	1098000	1145300	1124800	55129000	62541000	54518000
MWSmce632	Positive	195.06	93.03	194.058	C10H10O4	[M+H]+	Vanillin acetate	Phenolic acids	Phenolic acids	881-68-5	3	1480800	1541700	1518700	1699100	1577900	1817700	2345500	1619000	1761700	1647900	1440000	1445100
pme0422	Negative	193.06	134	194.058	C10H10O4	[M-H]-	Isoferulic Acid*	Phenolic acids	Phenolic acids	25522-33-2	1	17332000	16565000	15484000	5820300	6289300	5925000	1104100	1241400	1061300	56848000	62885000	57318000
MWSslk097	Positive	195.06	163.04	194.058	C10H10O4	[M+H]+	Dimethyl phthalate	Phenolic acids	Phenolic acids	131-11-3	3	283110	242800	405450	284290	376110	273910	345200	261160	273950	439270	427740	432790
Lmdn003756	Negative	193.05	135.05	194.058	C10H10O4	[M-H]-	Methyl caffeate	Phenolic acids	Phenolic acids	3843-74-1	3	1173800	1167100	1159100	464340	537810	454170	527210	551910	522540	3287900	3135000	3258800
mws2104	Negative	193.07	99.01	194.079	C7H14O6	[M-H]-	D-Pinitol	Others	Saccharides and Alcohols	10284-63-6	3	462930	508750	532160	631750	589670	550960	365200	375100	313700	589220	644260	599780
mws2218	Positive	195.09	83.06	194.08	C8H10N4O2	[M+H]+	Caffeine	Alkaloids	Alkaloids	58-08-2	3	243910	253630	155070	401230	419960	445460	50108	71142	49006	89167	133330	69446
MWS1771	Positive	196.1	91.05	195.089	C10H13NO3	[M+H]+	L-Tyrosine methyl ester	Amino acids and derivatives	Amino acids and derivatives	1080-06-4	3	141570	121970	140550	94888	123160	270220	257870	159960	159420	202110	156410	133960
pme0534	Negative	195.05	74.9	196.058	C6H12O7	[M-H]-	Gluconic acid	Others	Saccharides and Alcohols	526-95-4	1	34985000	36478000	33809000	21414000	19433000	20872000	32561000	33222000	32285000	71974000	62571000	66106000
MWS20182	Negative	195.07	136.05	196.074	C10H12O4	[M-H]-	Dihydroferulic Acid	Phenolic acids	Phenolic acids	1135-23-5	3	473200	419990	338410	392720	307610	382120	204720	223090	214190	196360	224070	261500
mws0612	Negative	195.07	121	196.074	C10H12O4	[M-H]-	3,4-Dimethoxyphenyl acetic acid	Phenolic acids	Phenolic acids	93-40-3	3	112330	130330	93780	46331	37056	43624	64080	50491	57907	243900	297270	291600
pmf0319	Negative	195.07	137	196.074	C10H12O4	[M-H]-	Acetosyringone	Others	Others	2478-38-8	3	84485	70125	103420	68075	53982	64458	102540	98360	46048	121920	168230	148480
Lmjp004816	Positive	197.12	133.1	196.11	C11H16O3	[M+H]+	Loliolide	Others	Others	5989-02-6	3	82462000	90299000	88694000	131180000	115740000	125680000	91410000	90046000	95672000	45731000	45318000	44772000
MWStz083	Positive	197.13	70.07	196.121	C10H16N2O2	[M+H]+	Cyclo(D-Val-L-Pro)	Amino acids and derivatives	Amino acids and derivatives	27483-18-7	3	571520	608700	597640	592620	611440	599060	718540	724360	792910	493750	467010	455730
mws0027	Negative	197.05	123	198.053	C9H10O5	[M-H]-	Syringic acid	Phenolic acids	Phenolic acids	530-57-4	3	2389300	2444300	2341600	470090	493670	560430	1387800	1341300	1352800	6031000	6497900	6269400
Zmzn000079	Negative	199	78.96	200.009	C4H9O7P	[M-H]-	D-Erythrose-4-phosphate	Others	Saccharides and Alcohols	585-18-2	3	127700	137520	167110	219940	251270	259540	135900	157950	150080	145820	142110	165110
pmb2640	Negative	199.17	199.17	200.178	C12H24O2	[M-H]-	Dodecanoic acid (Lauric acid)	Lipids	Free fatty acids	143-07-7	1	1041200	1028700	1054500	1000200	907850	1082000	1255200	1178800	1222500	897990	885270	847650
MWS0631	Negative	199.97	80.96	200.977	C3H7NO5S2	[M-H]-	S-Sulfo-L-Cysteine	Amino acids and derivatives	Amino acids and derivatives	1637-71-4	3	45417	73349	75806	14412	18451	21054	59881	70347	76777	43137	30894	48629
pme0266	Negative	201.11	139	202.12	C10H18O4	[M-H]-	Sebacate	Organic acids	Organic acids	111-20-6	1	47371	55390	50632	66892	44131	64420	88435	86233	74663	18047	23875	18520
MWS1844	Positive	203.14	129.07	202.136	C14H18O	[M+H]+	2-Pentyl-3-phenyl-2-propenal	Others	Others	122-40-7	3	430260	462690	449780	959840	896980	865380	733700	283870	231950	273260	283060	280080
NK10251888	Positive	203.15	70.07	202.143	C8H18N4O2	[M+H]+	NG,NG-Dimethyl-L-arginine	Amino acids and derivatives	Amino acids and derivatives	30315-93-6	3	1468400	1785200	1672000	911880	947070	1024400	1877900	1382600	1983100	2338300	2522100	2224700
MWS5164	Positive	203.15	70.07	202.143	C8H18N4O2	[M+H]+	N,N'-Dimethylarginine;SDMA	Amino acids and derivatives	Amino acids and derivatives	30344-00-4	3	1666700	1821700	1613600	1053100	903420	1016400	2123200	2411200	2372600	2554300	2738000	2660000
mws0018	Positive	203.22	83	202.216	C10H26N4	[M+H]+	Spermine	Alkaloids	Alkaloids	71-44-3	3	159440000	167280000	174050000	178360000	179940000	176800000	165040000	177990000	169060000	138240000	145040000	141060000
Zmbp002538	Positive	205.1	146.06	204.09	C11H12N2O2	[M+H]+	1-Methoxy-indole-3-acetamide	Alkaloids	Plumerane	-	1	116920000	128780000	120160000	70663000	69159000	66433000	169260000	168800000	176700000	115940000	129330000	123760000
mws0282	Negative	203.08	116.05	204.09	C11H12N2O2	[M-H]-	L-Tryptophan	Amino acids and derivatives	Amino acids and derivatives	73-22-3	1	11046000	10175000	10469000	6243300	5946700	6008100	16091000	16272000	15943000	10728000	11755000	10908000
Zmtn001464	Negative	204.03	160.04	205.037	C10H7NO4	[M-H]-	4,8-Dihydroxyquinoline-2-carboxylic acid	Organic acids	Organic acids	59-00-7	3	624970	633730	670520	1576600	1206200	1299100	313320	330610	411250	133970	189230	165080
MWStz152	Positive	206.08	118.07	205.074	C11H11NO3	[M+H]+	2-(Acetylamino)-3-phenyl-2-propenoic acid	Alkaloids	Alkaloids	5469-45-4	3	839610	323350	1009100	669950	548160	622740	1583000	1828700	2003700	148090	155060	307930
MWStz282	Positive	206.08	118.07	205.074	C11H11NO3	[M+H]+	3-Hydroxy-3-acetonyloxindole	Alkaloids	Plumerane	33417-17-3	3	852700	600890	885270	707940	583700	571630	1497300	1884600	248320	318210	322960	235420
pmb0818	Positive	206.1	147.5	205.074	C11H11NO3	[M+H]+	Methoxyindoleacetic acid	Alkaloids	Plumerane	3471-31-6	3	4006500	4658000	4210100	2373900	2181300	2313300	6209200	6742200	6570800	4283500	5128400	4775000
pme1261	Positive	206.14	76	205.131	C9H19NO4	[M+H]+	D-Panthenol	Others	Saccharides and Alcohols	81-13-0	3	162310	167250	172200	146170	200210	139150	204450	210430	303200	205440	286320	262290
MWS0618	Negative	204.12	71.05	205.131	C9H19NO4	[M-H]-	Pantothenol	Others	Saccharides and Alcohols	16485-10-2	3	17073	15769	15158	12743	31791	10561	21657	19875	33306	34264	28324	37823
MWSmce082	Positive	207.06	151.07	206.058	C11H10O4	[M+H]+	Scoparone	Lignans and Coumarins	Coumarins	120-08-1	1	9626000	9971000	10333000	2241000	2201000	2468500	469740	352870	1384800	29690000	31039000	34100000
MWSmce577	Positive	207.1	161.06	206.094	C12H14O3	[M+H]+	(E)-Ethyl p-methoxycinnamate	Phenolic acids	Phenolic acids	24393-56-4	3	5647400	5374500	5886100	17240000	14802000	14937000	1558800	330150	424320	394900	447580	271250
Lmjp002718	Positive	207.14	95.08	206.131	C13H18O2	[M+H]+	Arteannuin A	Terpenoids	Sesquiterpenoids	82442-48-6	1	8307700	9759000	7867200	19413000	16201000	17585000	2138000	1634700	1803000	3429700	3573000	3298100
Lmln010063	Negative	205.16	189.13	206.167	C14H22O	[M-H]-	2,6-Di-tert-butylphenol*	Phenolic acids	Phenolic acids	128-39-2	1	349040	327070	297650	233280	292890	276900	316060	334820	342390	280540	273710	254940
Lmbn013410	Negative	205.16	189.13	206.167	C14H22O	[M-H]-	2,4-Di-Tert-Butylphenol*	Phenolic acids	Phenolic acids	96-76-4	1	317440	319730	281910	246000	313700	275250	331780	321590	322720	232620	254830	224710
Lmyn003131	Negative	206.05	162.06	207.053	C10H9NO4	[M-H]-	Dioxindole-3-acetic acid	Alkaloids	Plumerane	-	3	85202	73292	76382	51216	61125	66326	39195	37637	13090	94554	92334	122740
Lmbp002962	Positive	209.05	194.02	208.037	C10H8O5	[M+H]+	Isofraxetin	Lignans and Coumarins	Coumarins	50656-75-2	2	7210800	5597300	5686300	15995000	14663000	14445000	1691000	1656700	1711600	1041900	419550	641340
MA10107783	Negative	207.03	119.05	208.037	C10H8O5	[M-H]-	3-[(1-Carboxyvinyl)oxy]benzoic acid	Phenolic acids	Phenolic acids	16929-37-6	3	504500	444550	495520	168240	103410	224750	178440	153800	179420	1211400	1355000	1124500
pme3443	Negative	207.07	192	208.074	C11H12O4	[M-H]-	Sinapinaldehyde	Phenolic acids	Phenolic acids	4206-58-0	3	3511200	3614500	3647300	4448700	6509800	5305400	3655700	2671000	2933200	3053500	3046700	2916100
pmb2620	Negative	207.07	133.1	208.074	C11H12O4	[M-H]-	3,4-Dimethoxycinnamic acid	Phenolic acids	Phenolic acids	2316-26-9	3	25068	30173	28891	18620	13361	13973	32260	46839	51966	20288	23629	18492
MWSmce083	Negative	207.07	133.03	208.074	C11H12O4	[M-H]-	Ferulic acid methyl ester	Phenolic acids	Phenolic acids	2309-07-1	3	96036	99502	105770	75004	64792	91436	80335	80132	76019	138230	145360	142280
Zmpn000199	Negative	209.03	85.03	210.038	C6H10O8	[M-H]-	D-Galactaric acid*	Others	Saccharides and Alcohols	526-99-8	1	14813000	14572000	14952000	30868000	25332000	28636000	10904000	13091000	11042000	7243100	6939000	7199600
Zmyn000108	Negative	209.03	85.03	210.038	C6H10O8	[M-H]-	D-Saccharic acid*	Others	Saccharides and Alcohols	87-73-0	1	12702000	12160000	12366000	26566000	22518000	24576000	9350000	9282800	8392500	10084000	5519800	9875200
Hmcn000192	Negative	209.07	59.01	210.073	C7H14O7	[M-H]-	Sedoheptulose	Others	Saccharides and Alcohols	3019-74-7	2	4841400	4907300	4761800	10229000	8756800	9608000	3542300	3569700	3227700	2943200	2738900	2685200
Hmcp003783	Positive	211.09	193.07	210.079	C13H10N2O	[M+H]+	1-Acetyl-β-carboline	Alkaloids	Plumerane	-	3	2843000	3052400	1043400	501600	424960	478440	6872300	7075000	6641200	2113300	2271000	2398900
pme1654	Negative	209.12	59.02	210.126	C12H18O3	[M-H]-	Jasmonic acid	Organic acids	Organic acids	77026-92-7	3	6124900	6477000	6625300	15422000	14717000	14865000	7110300	6787300	7219400	1217200	1165900	1193700
MWStz261	Positive	211.14	70.07	210.137	C11H18N2O2	[M+H]+	Cyclo(D-Leu-L-Pro)	Amino acids and derivatives	Amino acids and derivatives	36238-67-2	3	1330100	1115200	1259800	983880	920360	1008900	1754900	2190800	2093600	890080	1095900	1079900
pmb2507	Negative	213.1	97	214.024	C5H11O7P	[M-H]-	2-Deoxyribose-1-phosphate	Nucleotides and derivatives	Nucleotides and derivatives	17210-42-3	3	20908000	21322000	18732000	3635100	3422600	2943900	21676000	22523000	17715000	9845500	10335000	8951400
mws0751	Negative	213.19	195	214.193	C13H26O2	[M-H]-	Tridecanoic Acid	Lipids	Free fatty acids	638-53-9	1	41865	39157	40179	30219	21731	32488	60908	63469	60611	35663	36611	36900
pme0170	Positive	217.13	158	216.122	C8H16N4O3	[M+H]+	N-Acetyl-L-Arginine	Amino acids and derivatives	Amino acids and derivatives	155-84-0	3	188500	408220	196130	365500	483070	430970	531230	265560	398800	367430	402620	416360
MWS1900	Negative	215.13	153.13	216.136	C11H20O4	[M-H]-	Undecanedioic acid	Lipids	Free fatty acids	1852-04-6	3	674130	663550	666310	587450	534360	598210	945900	942060	925570	772670	798270	780810
mws5045	Negative	215.17	169.16	216.173	C12H24O3	[M-H]-	12-Hydroxydodecanoic acid	Lipids	Free fatty acids	505-95-3	3	66675	83894	66902	59452	64960	61414	84706	81734	92720	53570	45159	62747
mws0677	Positive	219.11	160	218.106	C12H14N2O2	[M+H]+	N-Acetyl-5-hydroxytryptamine	Alkaloids	Plumerane	1210-83-9	3	490240	386240	515820	446820	394130	405760	494070	545880	409340	212280	265730	196360
MWSmce096	Positive	219.17	81.07	218.167	C15H22O	[M+H]+	Nootkatone	Terpenoids	Sesquiterpenoids	4674-50-4	3	1026600	999680	969280	3241300	2206900	1593400	1123700	740640	838730	2371700	2326200	1202600
MWSmce257	Negative	218.11	88.04	219.111	C9H17NO5	[M-H]-	D-Pantothenic Acid	Others	Vitamin	79-83-4	1	3662100	3768900	3759500	1805200	1699400	1714700	6081200	6315200	6171400	4145000	4549000	4428400
pme1228	Positive	221.09	204	220.085	C11H12N2O3	[M+H]+	5-Hydroxy-L-tryptophan	Amino acids and derivatives	Amino acids and derivatives	56-69-9	3	498690	517150	537010	274350	126930	281410	665570	300130	608740	521350	562940	437930
Hmyp009454	Positive	221.19	119.08	220.182	C15H24O	[M+H]+	Nootkatol	Terpenoids	Sesquiterpenoids	50763-67-2	1	1327900	1318400	1234300	1370700	1221000	18572000	1347900	1366900	1589100	4813800	4959100	4281900
Hmyp009288	Positive	221.18	163.15	220.182	C15H24O	[M+H]+	Epinootkatol	Terpenoids	Sesquiterpenoids	-	2	1578500	1379600	1329800	2821900	634140	3007600	3076300	2860600	3306700	494860	516810	491500
Lmtp005226	Positive	221.19	105.07	220.183	C15H24O	[M+H]+	Santalol	Others	Others	11031-45-1	2	7337000	7772500	6962100	19546000	18102000	20457000	2222700	2719300	2769300	1750700	1800300	1799700
MWSslk194	Positive	222.04	148.05	221.032	C10H7NO5	[M+H]+	7-Hydroxy-4-methyl-8-nitrocoumarin	Lignans and Coumarins	Coumarins	19037-69-5	3	1128500	1123900	1037600	3340200	2719800	3286700	484110	686570	566880	495360	304900	234470
mws4174	Positive	222.1	138	221.09	C8H15NO6	[M+H]+	N-Acetyl-D-mannosamine	Others	Saccharides and Alcohols	7772-94-3	3	236740	233450	252020	241640	253660	162370	167710	185180	143290	312070	327870	343410
pme2755	Positive	222	144	221.09	C8H15NO6	[M+H]+	N-Acetyl-D-glucosamine	Others	Saccharides and Alcohols	7512-17-6	3	911920	990060	845550	1140700	1049700	865050	864500	1075800	894370	721380	667590	594550
mws2608	Positive	222.1	84.05	221.09	C8H15NO6	[M+H]+	N-Acetyl-D-galactosamine	Others	Saccharides and Alcohols	1811-31-0	3	451140	527350	474700	451700	410360	385740	403720	384030	433070	571960	628070	501610
pmp000284	Positive	223.06	208.04	222.053	C11H10O5	[M+H]+	Fraxidin (8-Hydroxy-6,7-dimethoxycoumarin)	Lignans and Coumarins	Coumarins	525-21-3	1	10292000	10764000	9851300	28952000	29970000	27684000	851650	642970	751690	3772100	3784700	3881800
MWS20178	Positive	223.06	190.03	222.053	C11H10O5	[M+H]+	isofraxidin	Lignans and Coumarins	Coumarins	486-21-5	2	4632200	4866400	5147200	1717700	1546800	1716300	1382700	1193800	1290000	11801000	11440000	12867000
Lmjp002764	Positive	223.06	190.03	222.053	C11H10O5	[M+H]+	Umckalin (7-hydroxy-5,6-dimethoxycoumarin)	Lignans and Coumarins	Coumarins	43053-62-9	1	3885100	3539300	3243900	10364000	7928600	8535700	591320	627510	681950	721450	708240	667720
Zmzp005348	Positive	223.06	162.03	222.053	C11H10O5	[M+H]+	leptodactylone	Lignans and Coumarins	Coumarins	61899-44-3	1	80330000	83059000	82062000	730230	547140	670450	131840	49773	142290	196500000	186960000	200010000
MWS4296	Positive	223.11	120.08	222.1	C11H14N2O3	[M+H]+	Glycylphenylalanine	Amino acids and derivatives	Amino acids and derivatives	3321-03-7	1	11572000	11768000	12499000	11039000	10919000	11467000	17563000	17988000	18910000	6905700	7580300	7038900
mws5042	Positive	223.11	120.09	222.101	C11H14N2O3	[M+H]+	L-Glycyl-L-phenylalanine	Amino acids and derivatives	Amino acids and derivatives	721-66-4	1	2851500	2615400	2728700	10861000	10252000	2455200	3810600	3197600	3263500	1498400	1307500	1677200
Jmcp007378	Positive	223.21	149.13	222.198	C15H26O	[M+H]+	Enantio-7(11)eudesmen-4-ol	Terpenoids	Sesquiterpenoids	186374-63-0	3	2314800	2236800	2349000	11048000	10599000	9058400	482990	554060	566010	222280	616250	607850
Hmcp003852	Positive	223.21	207.03	222.198	C15H26O	[M+H]+	Elemol	Terpenoids	Sesquiterpenoids	639-99-6	3	149050000	146780000	148440000	163490000	163670000	167770000	169180000	157490000	156090000	171370000	120270000	148770000
mws0520	Positive	224.09	136	223.084	C11H13NO4	[M+H]+	N-Acetyl-L-tyrosine	Amino acids and derivatives	Amino acids and derivatives	537-55-3	3	1259700	1429400	1379200	3085400	2511500	2829800	365360	397270	352660	1228200	1194400	1224100
mws1429	Negative	223.13	161	224.141	C13H20O3	[M-H]-	Vomifoliol	Terpenoids	Monoterpenoids	189351-15-3	3	570770	540020	591740	344030	412120	381500	873310	920310	939370	221890	321530	224670
Lmdp002381	Positive	227.09	149.06	226.084	C11H14O5	[M+H]+	Genipin	Terpenoids	Monoterpenoids	6902-77-8	3	1584900	1941000	2016700	3344900	4529600	4154600	1386000	1421100	1280500	1598000	1488800	1378400
Cmsp002787	Positive	227.09	181.05	226.084	C11H14O5	[M+H]+	3,4'-Dihydroxy-3',5'-dimethoxypropiophenone	Phenolic acids	Phenolic acids	136196-47-9	1	6404500	6984000	7449100	4274300	4492500	4814500	6892700	6954800	7203400	9322900	10201000	10234000
pmb2643	Negative	225.19	207	226.193	C14H26O2	[M-H]-	Myristoleic acid	Lipids	Free fatty acids	544-64-9	1	212330	212560	204130	387650	356790	368550	131660	136270	124680	120140	120690	129730
pme1194	Positive	228.1	112	227.091	C9H13N3O4	[M+H]+	2'-Deoxycytidine	Nucleotides and derivatives	Nucleotides and derivatives	951-77-9	1	8592600	9795900	7450900	2674800	2345800	2699000	11962000	14509000	10713000	2490900	3053300	2193000
mws0119	Negative	227.2	227.2	228.209	C14H28O2	[M-H]-	Myristic Acid	Lipids	Free fatty acids	544-63-8	2	49203000	47827000	47266000	48359000	47096000	48761000	56873000	56804000	48290000	40830000	36938000	38265000
pma6455	Negative	229.01	96.97	230.02	C5H11O8P	[M-H]-	Ribulose-5-phosphate	Others	Saccharides and Alcohols	4300-28-1	3	662450	707130	720900	814770	444200	742310	768060	729740	685670	784840	795060	765260
Zmwp007375	Positive	231.14	185.13	230.131	C15H18O2	[M+H]+	Dehydrocostuslactone	Terpenoids	Sesquiterpenoids	477-43-0	2	13554000	13660000	13379000	26207000	23714000	25721000	4953700	13583000	14085000	1437900	954770	1169300
MWSmce661	Positive	231.14	185.13	230.131	C15H18O2	[M+H]+	Atractylenolide Ⅰ	Terpenoids	Sesquiterpenoids	73069-13-3	1	6736900	6191600	5337200	14876000	9647900	9639900	7550300	11057000	10194000	2972700	2554000	2478500
mws0474	Negative	229.14	211	230.152	C12H22O4	[M-H]-	Dodecanedioic aicd	Lipids	Free fatty acids	693-23-2	1	22761	27905	27718	9666.1	6929.5	6751	47757	43131	39792	25886	23506	32937
Lmjn006904	Negative	231.14	185.13	232.146	C15H20O2	[M-H]-	Annulide	Terpenoids	Sesquiterpenoids	-	3	2695000	2647600	2725000	2484000	2258600	2505900	5281800	5262800	5366400	465730	360370	391000
Lmjp007763	Positive	233.15	187.15	232.146	C15H20O2	[M+H]+	6,7-Dehydroartemisinic acid	Terpenoids	Sesquiterpenoids	-	1	427480000	435570000	432040000	273770000	633730000	279610000	46222000	43844000	52571000	25621000	30447000	21531000
pmb0962	Positive	235.1	118.3	234.158	C10H22N2O4	[M+H]+	L-Lysine-Butanoic Acid	Amino acids and derivatives	Amino acids and derivatives	80407-71-2	3	203720000	209470000	182120000	379430000	241850000	213750000	68026000	48106000	71849000	125450000	126380000	123550000
MWSmce502	Positive	235.17	189.16	234.162	C15H22O2	[M+H]+	Artemisinic acid	Terpenoids	Sesquiterpenoids	80286-58-4	1	170390000	168160000	163720000	261610000	250180000	263410000	30796000	31395000	28858000	19578000	12999000	16094000
ML10174588	Negative	233.16	233.16	234.162	C15H22O2	[M-H]-	Confertifoline	Terpenoids	Sesquiterpenoids	1811-23-0	3	10772000	9620800	11053000	1790800	1785200	2130600	37241000	34612000	38369000	3133200	2087700	2669100
Jmcp009989	Positive	235.17	189.16	234.162	C15H22O2	[M+H]+	pterodontic acid	Terpenoids	Sesquiterpenoids	185845-89-0	1	167890000	166770000	165040000	242700000	244280000	250540000	27395000	27849000	30104000	20062000	13529000	15708000
Jmcp010061	Positive	235.17	189.16	234.162	C15H22O2	[M+H]+	costic acid	Terpenoids	Sesquiterpenoids	3650-43-9	1	13293000	13064000	13883000	34608000	30361000	33881000	4300600	7067000	5525400	865870	817140	737430
Hmlp006964	Positive	237.07	176.04	236.068	C12H12O5	[M+H]+	5,6,7-Trimethoxycoumarin	Lignans and Coumarins	Coumarins	55085-47-7	3	136250	166430	221100	280350	197680	266870	176330	145460	183340	202650	256690	195350
mws4176	Positive	237.12	120.09	236.116	C12H16N2O3	[M+H]+	L-Alanyl-L-Phenylalanine	Amino acids and derivatives	Amino acids and derivatives	3061-90-3	1	15507000	15759000	16200000	20956000	20602000	20502000	19819000	18822000	19173000	8153600	7882900	8373300
MWSslk105	Positive	237.19	163.15	236.178	C15H24O2	[M+H]+	Dihydroartemisinic Acid	Terpenoids	Sesquiterpenoids	85031-59-0	1	205450000	202890000	214630000	355750000	315360000	341050000	30883000	29831000	31121000	24127000	14396000	17501000
mws0984	Negative	236.08	164.06	237.086	C9H11N5O3	[M-H]-	L-Sepiapterin	Nucleotides and derivatives	Nucleotides and derivatives	17094-01-8	1	991200	847190	1039300	252370	286760	286110	2261700	2731900	2442500	1057100	2151100	1643000
Lmhn003240	Negative	237.04	121.03	238.048	C11H10O6	[M-H]-	Benzoylmalic acid	Phenolic acids	Phenolic acids	22138-51-8	3	168160	257320	132200	161230	170370	216630	126990	122800	124640	410060	295560	407880
mws0221	Positive	241.03	152	240.024	C6H12N2O4S2	[M+H]+	L-Cystine	Amino acids and derivatives	Amino acids and derivatives	56-89-3	3	195110	184000	210910	128840	127560	161810	298310	308430	322810	270830	263550	139390
MWS0552	Negative	239.2	223.03	240.209	C15H28O2	[M-H]-	Cis-10-Pentadecenoic Acid(C15: 1)	Lipids	Free fatty acids	84743-29-3	3	321560	188560	295500	215380	208780	203230	342390	195580	229450	231670	203630	199990
pme2827	Negative	239	223	240.245	C16H32O	[M-H]-	Palmitaldehyde	Lipids	Free fatty acids	629-80-1	3	74213000	78130000	76280000	84530000	87434000	84766000	92438000	85600000	88815000	83690000	59943000	74004000
MWS2910	Positive	242.11	126.07	241.106	C10H15N3O4	[M+H]+	5-Methyl-2'-Deoxycytidine	Nucleotides and derivatives	Nucleotides and derivatives	838-07-3	1	7408600	10660000	9208900	3142000	2800100	3022100	15434000	14136000	13044000	3984100	4606800	3797300
mws1383	Positive	243.09	145	242.08	C12H10N4O2	[M+H]+	Lumichrome	Alkaloids	Alkaloids	1086-80-2	3	863210	641360	660940	414050	321370	361250	1053000	970940	911240	599700	731400	784110
pme0264	Positive	243.1	127	242.09	C10H14N2O5	[M+H]+	Thymidine	Nucleotides and derivatives	Nucleotides and derivatives	50-89-5	1	4057600	4287500	4243800	1433900	1696700	1464000	5929200	6704400	6880400	2178200	1929600	1895200
mws0359	Negative	241.22	241.22	242.225	C15H30O2	[M-H]-	Pentadecanoic Acid	Lipids	Free fatty acids	1002-84-2	1	564970	523170	477570	481120	565660	469080	566600	536940	537320	517450	630350	563890
MWS2430	Negative	241.22	241.21	242.225	C15H30O2	[M-H]-	13-methylmyristic acid	Lipids	Free fatty acids	2485-71-4	3	131780	133780	139760	219710	176000	167170	120190	105510	96804	123410	129360	129310
pme3732	Positive	244.09	112	243.085	C9H13N3O5	[M+H]+	Cytidine	Nucleotides and derivatives	Nucleotides and derivatives	65-46-3	1	90629000	94644000	89072000	116140000	84190000	88718000	113310000	104660000	85472000	53849000	66020000	51477000
ML10180524	Positive	244.09	112.05	243.085	C9H13N3O5	[M+H]+	Cytarabine	Nucleotides and derivatives	Nucleotides and derivatives	147-94-4	1	50316000	72862000	55019000	73125000	92414000	68157000	107920000	89981000	115760000	31741000	28459000	20696000
mws0248	Negative	243.06	110	244.07	C9H12N2O6	[M-H]-	Uridine	Nucleotides and derivatives	Nucleotides and derivatives	58-96-8	1	39072000	36035000	40715000	43222000	46502000	48996000	47268000	45990000	53712000	18845000	19880000	20827000
MWSmce295	Positive	245.07	113.03	244.07	C9H12N2O6	[M+H]+	1-beta-D-Arabinofuranosyluracil	Nucleotides and derivatives	Nucleotides and derivatives	3083-77-0	2	7189000	8522400	7304400	9746900	8214500	9492100	8975600	8900200	8472000	4388000	3015000	5138300
Lmmn005696	Negative	243.1	228.08	244.11	C15H16O3	[M-H]-	Desoxyhemigossypol	Phenolic acids	Phenolic acids	57765-65-8	3	141620	140370	133180	244240	255470	316980	127040	133340	96924	175310	151230	186430
MWStz205	Positive	245.13	120.08	244.121	C14H16N2O2	[M+H]+	Cyclo(D-Phe-L-Pro)	Amino acids and derivatives	Amino acids and derivatives	26488-24-4	3	635390	840600	644970	557630	764780	569290	1143300	1039000	988910	445810	378830	392370
MWStz255	Positive	245.13	120.08	244.121	C14H16N2O2	[M+H]+	Cyclo(Pro-Phe)	Amino acids and derivatives	Amino acids and derivatives	3705-26-8	3	686810	856030	672500	563870	685690	578540	1067900	995270	1016800	498060	397220	409530
MWS5231	Negative	243.16	181.16	244.167	C13H24O4	[M-H]-	Tridecanedioic acid	Lipids	Free fatty acids	505-52-2	1	1171100	1164000	1131000	1068400	1021500	1114700	1120000	1186600	1155300	1218300	1157100	1195800
pmb2591	Negative	245.09	203.2	246.101	C13H14N2O3	[M-H]-	N-Acetyl-L-Tryptophan	Amino acids and derivatives	Amino acids and derivatives	1218-34-4	1	3629800	3588800	3618900	2803900	3123500	3484200	5777600	5018600	5684800	4308800	4935200	4437700
mws1631	Positive	247.13	145.2	246.126	C15H18O3	[M+H]+	Santonin	Terpenoids	Sesquiterpenoids	481-06-1	3	24242000	24813000	25055000	8630200	7068500	7489900	62034000	70441000	63730000	4128900	2844400	2982900
Lmjp005519	Positive	247.13	168.09	246.126	C15H18O3	[M+H]+	Pinnatifidin	Terpenoids	Sesquiterpenoids	35730-85-9	3	5337000	5339200	5373300	2998000	2546000	2603000	12716000	13150000	13682000	976310	700100	870320
MWSmce120	Positive	249.14	143.08	248.141	C15H20O3	[M+H]+	Artemisinin B	Terpenoids	Sesquiterpenoids	50906-56-4	1	102330000	101950000	88071000	216470000	215590000	216930000	11761000	12380000	13596000	7139300	5506200	5618600
MWSmce031	Positive	249.14	203.1	248.141	C15H20O3	[M+H]+	Micheliolide	Terpenoids	Sesquiterpenoids	68370-47-8	3	11796000	12817000	12416000	13484000	11239000	13008000	17643000	19864000	20022000	1217300	987880	1117600
pmf0443	Positive	249.15	185.1	248.141	C15H20O3	[M+H]+	Parthenolide	Terpenoids	Sesquiterpenoids	20554-84-1	1	141120000	146570000	149400000	286800000	143830000	280560000	14275000	14354000	17548000	10299000	8084500	9398700
MWSmce371	Negative	247.13	203.14	248.141	C15H20O3	[M-H]-	Atractylenolide Ⅲ	Terpenoids	Sesquiterpenoids	73030-71-4	1	12043000	9685100	10185000	25289000	25000000	25309000	973290	789460	1075300	1027700	755040	847280
Hmcp003285	Positive	249.15	185.13	248.141	C15H20O3	[M+H]+	Santamarin	Terpenoids	Sesquiterpenoids	4290-13-5	1	6966400	7821800	7060200	21630000	19016000	25473000	1576800	1499200	1555200	596020	472980	628710
Hmcn003273	Negative	247.13	203.14	248.141	C15H20O3	[M-H]-	Reynosin	Terpenoids	Sesquiterpenoids	28254-53-7	1	8614300	9141000	9177800	207210	176430	163270	302020	162750	129160	29402000	32540000	30683000
Lmcp006876	Positive	251.11	91.05	250.099	C17H14O2	[M+H]+	8-(Benzyloxy)-1-Naphthol*	Others	Others	-	3	1908700	1992800	2028700	3289500	2810100	3259500	287720	245360	268180	403420	230040	223030
Lmbp010056	Positive	251.11	91.05	250.099	C17H14O2	[M+H]+	2-(2-Phenylethyl)chromone*	Others	Others	61828-53-3	3	1908700	1992800	2028700	3289500	2810100	3259500	287720	245360	268180	403420	230040	223030
Lmjn006711	Negative	249.15	205.16	250.157	C15H22O3	[M-H]-	4,5-Epoxyartemisinic Acid	Terpenoids	Sesquiterpenoids	92466-31-4	3	8731600	8604600	8159600	26964000	24280000	25677000	621550	587160	655630	376330	288830	309440
Jmcn006879	Negative	249.15	203.14	250.157	C15H22O3	[M-H]-	5β-Hydroxycostic acid	Terpenoids	Sesquiterpenoids	-	3	465260	516730	683170	786850	808960	719260	523030	1118600	771980	152740	124510	121640
Lmjp005254	Positive	251.16	159.12	250.157	C15H22O3	[M+H]+	Arteannuin L	Terpenoids	Sesquiterpenoids	207446-89-7	1	13152000	11590000	12435000	28034000	22651000	29025000	890720	973350	1011300	801220	491980	585230
Lmjn005765	Negative	249.15	205.16	250.157	C15H22O3	[M-H]-	Dihydro-epi-arteannuin B	Terpenoids	Sesquiterpenoids	-	1	15311000	15267000	15688000	38239000	33442000	38439000	1290400	1378100	1388200	597930	563240	606160
Lmjp005135	Positive	251.16	159.12	250.157	C15H22O3	[M+H]+	Arteannuin K	Terpenoids	Sesquiterpenoids	-	1	5600000	5500400	5379400	11702000	10571000	11072000	885650	678020	677170	458600	372550	292160
MWSmce116	Positive	252.1	136.06	251.102	C10H13N5O3	[M+H]+	5'-Deoxyadenosine	Nucleotides and derivatives	Nucleotides and derivatives	4754-39-6	2	288460000	293860000	289250000	176130000	208540000	188220000	340210000	337000000	342790000	256910000	260480000	254460000
pme3961	Positive	252.11	136	251.102	C10H13N5O3	[M+H]+	2'-Deoxyadenosine	Nucleotides and derivatives	Nucleotides and derivatives	958-09-8	1	321410000	327980000	321010000	214590000	235400000	224530000	364150000	361430000	367130000	282840000	290820000	295270000
pme2776	Positive	253.09	137	252.086	C10H12N4O4	[M+H]+	2'-Deoxyinosine	Nucleotides and derivatives	Nucleotides and derivatives	890-38-0	3	41058000	48011000	45039000	20378000	25818000	21436000	84923000	84306000	87351000	33808000	37429000	36922000
Lmmp001410	Positive	253.15	165.05	252.147	C13H20N2O3	[M+H]+	Dihydrocaffeoylputrescine	Alkaloids	Phenolamine	-	3	1495700	1430200	1690700	366590	477410	503320	3760000	3486500	3732800	966890	1004300	948580
Jmcn008002	Negative	251.17	191.14	252.173	C15H24O3	[M-H]-	ilicic acid	Terpenoids	Sesquiterpenoids	4586-68-9	1	4376800	4489600	4423600	10575000	9620000	10579000	8725200	8999000	9012000	603500	440180	491770
Lmjp007098	Positive	253.18	147.11	252.173	C15H24O3	[M+H]+	Alpha-Epoxydihydroartemisinic Acid	Terpenoids	Sesquiterpenoids	380487-65-0	3	693030	689560	668830	509390	327250	335850	77556	93111	79731	1695200	1868800	1820000
MWSslk183	Positive	255.07	181.07	254.058	C15H10O4	[M+H]+	7,8-Dihydroxy-4-phenylcoumarin	Lignans and Coumarins	Coumarins	842-01-3	3	2925400	2746100	2752900	183030	164000	194130	1130000	1171300	1128200	6345400	7313300	7007000
MWSHY0013	Positive	255.07	181.06	254.058	C15H10O4	[M+H]+	3,4'-Dihydroxyflavone	Flavonoids	Flavones	14919-49-4	3	2566800	3034200	2474400	190440	89261	202810	787560	783690	299450	4731400	3853700	5327800
mws0361	Negative	253.22	235.19	254.225	C16H30O2	[M-H]-	Palmitoleic Acid	Lipids	Free fatty acids	373-49-9	1	43094	42267	37058	60837	41261	36621	33412	33800	43522	37093	35819	30448
Lmmp007480	Positive	257.08	137.02	256.074	C15H12O4	[M+H]+	2,4,4'-trihydroxychalcone	Flavonoids	Chalcones	-	3	99273	106780	118830	125920	116050	89392	114520	82185	149070	137790	127070	154940
MWSHY0124	Positive	257.08	153.02	256.074	C15H12O4	[M+H]+	Pinocembrin (Dihydrochrysin)	Flavonoids	Flavanones	480-39-7	1	8929700	9034700	9034100	28327000	27115000	28713000	1584900	1490100	1648800	4116200	4153700	3909000
pma3101	Positive	256.08	124.1	256.082	C11H14NO6+	[M]+	Nicotinate D-ribonucleoside	Others	Vitamin	17720-18-2	3	4160800	5082900	5123700	1507600	1537700	1680700	6882500	6919100	7927400	8874200	9515500	9639700
mws1488	Negative	255.23	237.22	256.24	C16H32O2	[M-H]-	Palmitic acid	Lipids	Free fatty acids	57-10-3	1	108090	99362	106600	124580	114930	108740	110200	117180	116890	117180	128240	115470
mws0120	Positive	258.11	104.11	257.103	C8H20NO6P	[M+H]+	Choline Alfoscerate	Lipids	PC	28319-77-9	3	5436300	5171500	4626700	4711200	5634800	4965500	2707800	1938200	2234400	23179000	26674000	26056000
pme1187	Negative	257.08	124	258.085	C10H14N2O6	[M-H]-	5-Methyluridine	Nucleotides and derivatives	Nucleotides and derivatives	1463-10-1	1	401360	388760	392090	402870	399020	430760	489560	528240	536790	196940	219030	219020
MWSslk133	Negative	257.18	195.18	258.183	C14H26O4	[M-H]-	1,14-Tetradecanedioic Acid	Lipids	Free fatty acids	821-38-5	3	630870	659190	677310	246760	254250	276580	527690	535250	525140	937090	1000500	959620
Zmyn000110	Negative	258.04	78.96	259.046	C6H14NO8P	[M-H]-	D-Glucosamine 1-phosphate	Others	Saccharides and Alcohols	2152-75-2	3	288300	303030	304930	372260	279850	371340	221220	211550	184290	1559600	449540	1635900
pme3313	Negative	259	97	260.03	C6H13O9P	[M-H]-	D-Fructose 6-phosphate*	Others	Saccharides and Alcohols	643-13-0	1	1588500	1517200	1521200	1660400	1568900	1592400	955900	1441100	902100	3044100	2036200	4731200
mws1090	Negative	259.02	97	260.03	C6H13O9P	[M-H]-	Glucose-1-phosphate*	Others	Saccharides and Alcohols	59-56-3	1	3647700	4135000	3451400	2671500	3104700	2783500	1788300	1704000	1632800	14492000	11573000	16844000
MWS4309	Positive	262.12	188.07	261.111	C13H15N3O3	[M+H]+	Glycyl-tryptophan	Amino acids and derivatives	Amino acids and derivatives	2390-74-1	3	910380	794640	935290	661870	761740	616610	1605100	1565300	1677800	726350	654530	767550
Zmpn000095	Negative	261.04	78.96	262.045	C6H15O9P	[M-H]-	Sorbitol-6-phosphate	Others	Saccharides and Alcohols	20479-58-7	3	142010	118040	125130	240270	173470	181310	33213	84745	52322	125550	183070	149710
Hmmn006338	Negative	261.11	217.12	262.12	C15H18O4	[M-H]-	Armexifolin	Terpenoids	Sesquiterpenoids	64929-15-3	1	101710	146110	134210	77548	83631	101080	310630	349090	359510	154030	161160	144800
mws0715	Negative	263.1	145	264.111	C13H16N2O4	[M-H]-	Phenylacetyl-L-glutamine	Amino acids and derivatives	Amino acids and derivatives	28047-15-6	3	48049	40980	49258	42303	22394	37453	71425	68444	70510	43847	62339	54371
Cmjp002536	Positive	265.14	219.14	264.136	C15H20O4	[M+H]+	Tanacetin	Terpenoids	Sesquiterpenoids	1401-54-3	3	2910500	3254700	3304500	3102400	4822200	3181200	5268200	5051500	5343500	858050	497500	824840
Lmjp005733	Positive	265.14	168.09	264.136	C15H20O4	[M+H]+	Desacetylovatifolin	Terpenoids	Sesquiterpenoids	-	3	850630	802740	831770	3043000	2879400	2647300	96415	77422	83294	74664	54139	52337
Zmyn004943	Negative	263.2	59.01	264.209	C17H28O2	[M-H]-	Norlinolenic acid	Lipids	Free fatty acids	-	3	42632	39435	35570	46966	47996	45162	41639	43837	46922	32795	29010	31899
Lmcp005519	Positive	267.1	161.06	266.094	C17H14O3	[M+H]+	8-Hydroxy-2-(2-phenylethyl)chromone	Others	Others	-	3	2438600	4281400	3823000	11207000	10570000	20256000	259220	318760	768850	357850	174320	320220
pmp001244	Positive	266.13	207.06	266.124	C14H20NO4+	[M]+	Caffeoylcholine	Alkaloids	Phenolamine	87189-10-4	3	4072400	4416700	5008500	2374500	2160900	1887500	13124000	2576000	2408200	3112300	8610800	5632600
Cmpn007831	Negative	265.14	221.15	266.152	C15H22O4	[M-H]-	Arsanin	Terpenoids	Sesquiterpenoids	41135-04-0	2	40552000	34423000	39136000	44788000	57212000	43021000	5975500	5908000	6344600	2646200	1565300	1741200
Lmjp006982	Positive	267.16	203.14	266.152	C15H22O4	[M+H]+	Deoxyartemisinin	Terpenoids	Sesquiterpenoids	72826-63-2	1	116870000	85618000	94249000	177250000	163740000	175750000	7240400	8667100	8495100	6195300	5454900	4159600
pme1184	Positive	268.1	152	267.097	C10H13N5O4	[M+H]+	2'-Deoxyguanosine	Nucleotides and derivatives	Nucleotides and derivatives	961-07-9	1	119380000	107490000	126410000	34810000	35748000	43576000	238790000	210850000	230880000	48484000	46312000	41317000
pme0230	Positive	268.1	136.06	267.097	C10H13N5O4	[M+H]+	Adenosine	Nucleotides and derivatives	Nucleotides and derivatives	58-61-7	1	359820000	349630000	366980000	353050000	325300000	359330000	346440000	362040000	354090000	96963000	374160000	379420000
pme2890	Positive	269.06	136	268.055	C8H16N2O4S2	[M+H]+	L-Homocystine	Amino acids and derivatives	Amino acids and derivatives	626-72-2	3	526380	491040	542420	867280	784820	808140	544630	637590	577550	409800	426720	411420
Lmqn001795	Negative	267.07	249.05	268.074	C16H12O4	[M-H]-	5-Hydroxy-7-methoxyflavone	Flavonoids	Flavones	-	3	2339900	2161600	2239300	129370	125760	185130	728790	863800	814160	7112900	6638200	6811100
mws1060	Negative	267.07	135	268.081	C10H12N4O5	[M-H]-	9-(Arabinosyl)hypoxanthine	Nucleotides and derivatives	Nucleotides and derivatives	7013-16-3	1	5148600	5163800	5207900	5795000	6244400	6416400	5032600	5571900	5547100	3048200	3728400	3478800
pme1119	Positive	269.09	137	268.081	C10H12N4O5	[M+H]+	Inosine	Nucleotides and derivatives	Nucleotides and derivatives	58-63-9	3	217450	210210	224210	405450	212690	300940	269360	214910	250710	164550	238640	166910
mws0383	Negative	267.23	267.23	268.24	C17H32O2	[M-H]-	10-Heptadecenoic Acid	Lipids	Free fatty acids	29743-97-3	1	3658700	1317400	3481600	1008500	709450	1525600	3684800	1117800	3846700	1544500	1751200	1563400
MWS20151	Positive	271.06	153.02	270.053	C15H10O5	[M+H]+	Apigenin; 4',5,7-Trihydroxyflavone	Flavonoids	Flavones	520-36-5	1	23789000	24949000	24956000	4516600	4201900	5063900	7991500	8504100	8569900	52605000	58396000	57286000
pmp000344	Positive	271.06	243.06	270.053	C15H10O5	[M+H]+	3',4',7-Trihydroxyflavone	Flavonoids	Flavones	2150-11-0	2	1879800	1902300	1910600	439530	385450	416130	657240	734160	708770	4327200	4738000	4569100
mws0362	Negative	269.25	269.24	270.256	C17H34O2	[M-H]-	Heptadecanoic acid	Lipids	Free fatty acids	506-12-7	3	1410900	1257000	1259900	870690	1267600	1424600	1146600	1053300	1188000	1635800	1636000	1651400
Lmxn015337	Negative	269.25	251.24	270.256	C17H34O2	[M-H]-	Methyl palmitate	Lipids	Free fatty acids	112-39-0	3	13439	7400.2	11414	13997	14369	12610	13006	11557	12066	14444	14018	14667
pmf0293	Negative	269.29	209.2	270.292	C18H38O	[M-H]-	1-Octadecanol	Lipids	Free fatty acids	112-92-5	3	2246200	2309300	2414700	2383800	2265400	2263900	2196000	2210000	2300300	2284600	2303100	2402100
MWSHY0017	Positive	273.08	153.02	272.068	C15H12O5	[M+H]+	Naringenin (5,7,4'-Trihydroxyflavanone)	Flavonoids	Flavanones	480-41-1	3	7641500	7894000	7847900	18904000	17195000	18174000	3331700	3259200	3480200	7009900	6701600	6831000
pme3472	Negative	271.09	107.6	272.09	C12H16O7	[M-H]-	Arbutin	Phenolic acids	Phenolic acids	497-76-7	3	466880	479010	556850	202830	254160	245230	230950	225610	260690	1412100	1577700	1420000
Lmmn003323	Negative	271.23	225.22	272.235	C16H32O3	[M-H]-	2-Hydroxyhexadecanoic acid	Organic acids	Organic acids	764-67-0	2	37377000	37516000	39831000	15105000	19328000	17560000	49837000	49168000	51844000	50370000	49988000	53182000
MWSslk154	Positive	277.13	115.04	276.121	C12H20O7	[M+H]+	Triethyl citrate	Organic acids	Organic acids	77-93-0	3	418740	429770	429730	257330	186540	280740	309490	194260	168570	175660	1290000	1110100
pmf0508	Positive	278.05	142	277.038	C9H7N7O2S	[M+H]+	Azathioprine	Nucleotides and derivatives	Nucleotides and derivatives	446-86-6	3	76230	116660	74629	148000	123510	182050	97723	67097	42146	83409	83734	64961
Lmxp011770	Positive	279.16	149.02	278.152	C16H22O4	[M+H]+	Diisobutyl phthalate*	Phenolic acids	Phenolic acids	84-69-5	1	54130000	46973000	63898000	51924000	53638000	56034000	53481000	71341000	62778000	42828000	51820000	61533000
Lmlp012720	Positive	279.16	149.02	278.152	C16H22O4	[M+H]+	Dibutyl phthalate*	Phenolic acids	Phenolic acids	84-74-2	1	54258000	52590000	49483000	42423000	53240000	54907000	47822000	68807000	62283000	53181000	77053000	54784000
MWSmce341	Positive	279.16	149.03	278.152	C16H22O4	[M+H]+	Butyl isobutyl phthalate*	Phenolic acids	Phenolic acids	17851-53-5	1	55680000	51613000	61633000	52142000	56680000	48229000	59230000	65682000	77465000	45427000	50480000	57803000
mws5035	Positive	279.17	120.08	278.163	C15H22N2O3	[M+H]+	L-Leucyl-L-phenylalanine	Amino acids and derivatives	Amino acids and derivatives	56217-82-4	2	25020000	24744000	30890000	28803000	27262000	34529000	44067000	40042000	50542000	13217000	11250000	10780000
pmb1650	Positive	279.2	149.4	278.225	C18H30O2	[M+H]+	Octadeca-11E,13E,15Z-trienoic acid	Lipids	Free fatty acids	25575-00-2	3	42533000	41013000	36961000	35987000	52011000	31111000	38689000	47840000	45269000	34992000	47159000	38803000
mws0367	Negative	277.22	277.22	278.225	C18H30O2	[M-H]-	α-Linolenic Acid*	Lipids	Free fatty acids	463-40-1	3	252000000	256800000	255030000	285270000	269850000	286470000	259270000	269330000	259900000	184510000	185880000	185600000
pmb0889	Positive	279.23	95.1	278.225	C18H30O2	[M+H]+	Punicic acid (9Z,11E,13Z-octadecatrienoic acid)	Lipids	Free fatty acids	544-72-9	1	42075000	43574000	43490000	27313000	31033000	32833000	59781000	62587000	62879000	42781000	42996000	45763000
mws0366	Negative	277.22	277.22	278.225	C18H30O2	[M-H]-	γ-Linolenic Acid*	Lipids	Free fatty acids	506-26-3	3	269790000	270820000	270940000	307470000	293470000	303530000	276680000	279650000	276160000	206650000	198670000	200160000
Lmbn005923	Negative	277.22	59.01	278.225	C18H30O2	[M-H]-	Crepenynic acid	Lipids	Free fatty acids	2277-31-8	1	1314200	1305500	1321700	1549400	1415500	1498900	1359900	1347700	1348100	904890	849920	836560
mws0629	Positive	281.11	166	280.106	C13H16N2O5	[M+H]+	L-Aspartyl-L-Phenylalanine	Amino acids and derivatives	Amino acids and derivatives	13433-09-5	3	3329300	3328100	3550500	5089700	4552600	4964500	3405200	3447900	4046400	1718600	2188700	1767800
pmp001245	Positive	280.15	221.08	280.138	C15H22NO4+	[M]+	Feruloylcholine	Alkaloids	Phenolamine	85927-25-9	3	640770	706950	693290	971750	817640	712320	454210	482030	478220	519430	807640	565350
Lmbn006152	Negative	279.23	59.01	280.24	C18H32O2	[M-H]-	(9Z,11E)-Octadecadienoic acid	Lipids	Free fatty acids	2540-56-9	1	124510	111160	107100	134950	148930	144860	118730	118540	118470	110660	108760	113420
mws1491	Negative	279.23	279.23	280.24	C18H32O2	[M-H]-	Linoleic acid	Lipids	Free fatty acids	60-33-3	3	68062000	66477000	62174000	71710000	79662000	81177000	66544000	74286000	67603000	58948000	65456000	66389000
Hmhp001812	Positive	282.12	136.06	281.112	C11H15N5O4	[M+H]+	2'-O-Methyladenosine	Nucleotides and derivatives	Nucleotides and derivatives	2140-79-6	1	194840000	197170000	201240000	209490000	193660000	194380000	237260000	234010000	245750000	111550000	106200000	94965000
MWS4354	Positive	282.12	150.08	281.112	C11H15N5O4	[M+H]+	N6-methyladenosine	Nucleotides and derivatives	Nucleotides and derivatives	1867-73-8	3	32705000	35122000	34777000	33952000	32586000	37481000	48118000	48575000	54479000	18902000	22002000	18890000
YC512118	Positive	282.28	247.24	281.272	C18H35NO	[M+H]+	Oleamide (9-Octadecenamide)	Lipids	Free fatty acids	301-02-0	2	299800	305300	313480	352370	140500	1275700	104980	175630	206360	684770	985650	634400
Lmbp007453	Positive	283.1	177.05	282.089	C17H14O4	[M+H]+	6,8-Dihydroxy-2-(2-phenylethyl)chromone	Others	Others	-	3	1556900	1579900	1840200	5173300	5045800	5583900	139690	246650	240340	138350	110200	109590
Lmcp004699	Positive	283.1	177.05	282.089	C17H14O4	[M+H]+	6-Hydroxy-2-(2-hydroxy-2-phenylethyl)chromone	Others	Others	-	3	5404300	4608600	4401000	16893000	10243000	9517800	492070	429940	469640	323850	250730	252490
mws1710	Positive	283.15	247	282.147	C15H22O5	[M+H]+	Artemisinine	Terpenoids	Sesquiterpenoids	63968-64-9	1	96806000	89786000	102810000	154760000	134270000	158080000	13414000	13892000	13014000	11535000	6921300	8081100
mws2623	Negative	281.25	281.25	282.256	C18H34O2	[M-H]-	11-Octadecanoic acid(Vaccenic acid)	Lipids	Free fatty acids	506-17-2	1	21943000	20287000	21581000	14223000	15389000	14515000	23990000	26597000	25821000	22337000	20937000	21123000
mws0396	Negative	281.25	281.25	282.256	C18H34O2	[M-H]-	Elaidic Acid	Lipids	Free fatty acids	112-79-8	1	75376000	61086000	68768000	47795000	53937000	45201000	87708000	89076000	68968000	68713000	65312000	62322000
Lmyn012331	Negative	281.25	281.25	282.256	C18H34O2	[M-H]-	Petroselinic acid	Lipids	Free fatty acids	593-39-5	2	24947000	22118000	20563000	14600000	16066000	15782000	29522000	28656000	25398000	21709000	21068000	20745000
pme1178	Positive	284.1	152	283.092	C10H13N5O5	[M+H]+	Guanosine	Nucleotides and derivatives	Nucleotides and derivatives	118-00-3	1	638690000	595710000	616940000	636160000	599400000	625390000	607820000	684640000	625100000	481790000	508790000	511810000
pme3350	Positive	284.1	168	283.092	C10H13N5O5	[M+H]+	8-Hydroxy-2-deoxyguanosine	Nucleotides and derivatives	Nucleotides and derivatives	88847-89-6	3	1097800	1116700	1029800	114110	118870	94816	2346700	3037400	2496700	328960	302250	287610
Zmzp005934	Positive	284.3	102.09	283.288	C18H37NO	[M+H]+	Stearamide	Alkaloids	Alkaloids	124-26-5	1	311600	311110	310690	397510	101270	420580	152250	230740	242480	289390	305560	240290
mws0668	Negative	283.07	151	284.076	C10H12N4O6	[M-H]-	Xanthosine	Nucleotides and derivatives	Nucleotides and derivatives	146-80-5	1	9033000	9138500	9289000	6044600	7253200	9040200	7350500	6860900	7658600	15375000	17528000	15311000
mws1505	Negative	283.1	135	284.105	C17H16O4	[M-H]-	Phenethyl caffeate	Phenolic acids	Phenolic acids	104594-70-9	1	356710	374470	361520	107630	136420	155530	408420	433800	445050	540470	493410	506030
MWSmce677	Negative	283.15	265.14	284.162	C15H24O5	[M-H]-	Dihydroartemisinin	Terpenoids	Sesquiterpenoids	71939-50-9	3	182930	186290	152760	818560	745320	798900	72130	75469	59094	76162	75931	76169
Zmyn005026	Negative	283.26	283.26	284.272	C18H36O2	[M-H]-	16-Methylheptadecanoic acid	Lipids	Free fatty acids	2724-58-5	3	56817000	51662000	55546000	59132000	49116000	46686000	55869000	59377000	59623000	44028000	54197000	52517000
mws1489	Negative	283.26	283.26	284.272	C18H36O2	[M-H]-	Stearic Acid	Lipids	Free fatty acids	57-11-4	1	56817000	51662000	55546000	59132000	49116000	46686000	55869000	59377000	59623000	44028000	54197000	52517000
pma1751	Positive	286.09	124	285.085	C12H15NO7	[M+H]+	N-(beta-D-Glucosyl)nicotinate	Others	Vitamin	-	3	2122300	1994900	2355000	322940	311990	354580	3202100	3403000	3465200	2916600	3028200	2794500
mws1068	Negative	285.04	151	286.048	C15H10O6	[M-H]-	Kaempferol (3,5,7,4'-Tetrahydroxyflavone)	Flavonoids	Flavonols	520-18-3	1	8559900	8516700	8253100	197590	264250	186000	13797000	14391000	14470000	9690700	9057400	9608400
Zmzp006523	Positive	287.06	195.03	286.048	C15H10O6	[M+H]+	6-Demethoxycapillarisin	Others	Others	61854-36-2	1	16808000	17235000	16460000	150170	176260	193460	11058000	11596000	11535000	34929000	36797000	38805000
MWSHY0058	Positive	287.06	153.02	286.048	C15H10O6	[M+H]+	Luteolin (5,7,3',4'-Tetrahydroxyflavone)	Flavonoids	Flavones	491-70-3	1	12172000	12449000	12590000	14714000	12698000	14547000	8177700	8170100	8462000	17357000	17801000	18672000
Cmxn006627	Negative	285.04	185.06	286.048	C15H10O6	[M-H]-	Maritimetin	Flavonoids	Aurones	576-02-3	3	2928800	2975000	3024400	128010	138340	202200	6555000	7114000	7154600	1580200	1473700	1477600
mws1521	Negative	285.1	121.03	286.105	C13H18O7	[M-H]-	Salicin	Phenolic acids	Phenolic acids	138-52-3	3	255240	277680	276120	47361	36871	48276	21852	61050	21360	762440	874120	829360
MWSslk132	Negative	285.21	223.21	286.214	C16H30O4	[M-H]-	Hexadecanedioic acid	Lipids	Free fatty acids	505-54-4	3	3165800	3099300	3217600	716000	791770	878180	2260500	2240500	2340300	5690300	5741200	5715600
pme2289	Positive	287.2	119	286.23	C20H30O	[M+H]+	Retinol (Vitamin A1)	Others	Vitamin	68-26-8	3	278190	282050	604540	165420	115540	134470	306310	297920	389800	274840	449550	244390
Zmyn005252	Negative	285.24	239.24	286.251	C17H34O3	[M-H]-	3-Hydroxy-palmitic acid methyl ester	Lipids	Free fatty acids	51883-36-4	1	112040	97574	101940	57840	45371	43857	64945	73742	69401	222960	261390	246890
Lmjn004991	Negative	283.16	203.14	287.181	C15H24O5	[M-H]-	Dihydro Artemisinin-D3	Terpenoids	Sesquiterpenoids	176774-98-4	1	2673000	2613300	3352800	9249800	8281600	9403300	294460	262800	281070	125070	115830	124920
MWSHY0145	Positive	289.07	153.02	288.063	C15H12O6	[M+H]+	Eriodictyol (5,7,3',4'-Tetrahydroxyflavanone)	Flavonoids	Flavanones	552-58-9	3	10162000	10531000	10285000	29822000	24076000	26995000	3352100	3535700	3569900	5795100	6222200	5809700
mws1094	Negative	287.06	259	288.063	C15H12O6	[M-H]-	Aromadendrin (Dihydrokaempferol)	Flavonoids	Flavanonols	480-20-6	3	386050	350810	386390	205980	169980	182220	543580	663980	622660	304230	287950	273070
Cmxp005429	Positive	289.07	153.02	288.063	C15H12O6	[M+H]+	Okanin	Flavonoids	Chalcones	484-76-4	3	9944100	10802000	10444000	28039000	24428000	26724000	3102700	3344600	3517300	5983300	6506400	6268000
Lmyn007883	Negative	287.22	287.22	288.23	C16H32O4	[M-H]-	9,16-Dihydroxypalmitic acid	Lipids	Free fatty acids	38076-49-2	3	7363000	7164100	7113000	3600700	3517900	3731200	22530000	23937000	22461000	5560600	1860700	1955900
pmn001686	Negative	287.22	241.22	288.23	C16H32O4	[M-H]-	10,16-Dihydroxypalmitic acid	Lipids	Free fatty acids	3233-90-7	1	265920	283130	267140	111320	120060	114400	730540	778860	751420	386500	395190	393380
pme3163	Negative	289	97	290.04	C7H15O10P	[M-H]-	D-Sedoheptuiose 7-phosphate	Others	Saccharides and Alcohols	2646-35-7	3	888380	894470	779110	1313900	2873700	974380	613670	551110	679330	790910	711460	729210
Lmyn003835	Negative	289.04	137.02	290.043	C14H10O7	[M-H]-	4-(3,4,5-Trihydroxybenzoxy)benzoic acid	Phenolic acids	Phenolic acids	-	3	73231	76857	59629	40574	78432	57252	58055	45449	42316	126150	169720	142340
MWSHY0065	Positive	291.09	139.04	290.079	C15H14O6	[M+H]+	Catechin	Flavonoids	Flavanols	154-23-4	3	64396	76065	68544	87302	110360	108700	21737	88485	65176	96734	55188	83499
MWSHY0174	Positive	291.09	139.04	290.079	C15H14O6	[M+H]+	Epicatechin	Flavonoids	Flavanols	490-46-0	3	37056	57473	69071	40768	24194	20886	37389	64299	25062	54539	81633	47341
pmb2657	Negative	289.1	97.1	290.123	C10H18N4O6	[M-H]-	Argininosuccinic acid	Organic acids	Organic acids	2387-71-5	3	710420	961230	860060	927530	1158700	1403800	590350	703720	581640	696940	918550	816340
pmf0314	Negative	289.25	157	290.261	C20H34O	[M-H]-	cis-Abienol	Others	Saccharides and Alcohols	17990-16-8	3	62391	85975	64639	39435	40300	32993	40611	43406	40629	134780	134020	117440
pmb2893	Negative	291.15	119.2	292.154	C14H20N4O3	[M-H]-	N-p-Coumaroylhydroxyagmatine	Alkaloids	Phenolamine	-	3	94809	100870	90240	98813	103150	92602	110290	113270	104530	82726	97817	81972
Zmyn004548	Negative	291.2	235.17	292.204	C18H28O3	[M-H]-	12-Oxo-phytodienoic acid	Lipids	Free fatty acids	85551-10-6	3	507210	513120	515530	510490	484520	581090	392880	382190	424410	465450	471500	430120
MWSmce689	Positive	293.25	95.09	292.24	C19H32O2	[M+H]+	Methyl linolenate	Lipids	Free fatty acids	301-00-8	1	590730	621910	626460	501050	487910	509610	606160	472440	660250	772220	856780	833740
pmb2787	Negative	293.21	275.1	294.219	C18H30O3	[M-H]-	9-Oxo-10E,12Z-octadecadienoic acid	Lipids	Free fatty acids	54232-59-6	3	693870	628550	721410	789690	744630	835260	982240	751200	863070	807310	467680	822900
pmb2786	Negative	293.21	235.17	294.219	C18H30O3	[M-H]-	9-Hydroxy-10,12,15-octadecatrienoic acid*	Lipids	Free fatty acids	89886-42-0	1	4423600	4343300	4497400	6548500	6740000	6668100	1787000	1812700	1766900	1097700	895420	951190
Zmpn003368	Negative	293.21	195.14	294.219	C18H30O3	[M-H]-	13S-Hydroxy-9Z,11E,15Z-octadecatrienoic acid	Lipids	Free fatty acids	87984-82-5	2	5831800	5670700	5895200	8736600	8200300	9187300	5947200	5818600	6105100	2188100	2202200	2219200
pmb2792	Negative	293.21	193.1	294.219	C18H30O3	[M-H]-	13-Hydroxy-6,9,11-octadecatrienoic acid	Lipids	Free fatty acids	74784-20-6	3	84355	81099	90527	144950	123180	133950	112320	145480	129330	88427	79140	77094
Zmyn004732	Negative	293.21	185.12	294.219	C18H30O3	[M-H]-	2R-hydroxy-9Z,12Z,15Z-octadecatrienoic acid	Lipids	Free fatty acids	-	1	1242500	818990	1058600	345420	200260	339240	1880200	2252000	2789900	1680500	1189600	1592400
Lmbn005443	Negative	293.21	235.17	294.219	C18H30O3	[M-H]-	13-KODE; (9Z,11E)-13-Oxooctadeca-9,11-dienoic acid*	Lipids	Free fatty acids	54739-30-9	1	750410	791050	804480	1805700	1446400	1718500	140920	127740	156500	93707	59678	76294
Zmyn004676	Negative	293.21	113.1	294.219	C18H30O3	[M-H]-	17-Hydroxylinolenic acid	Lipids	Free fatty acids	-	1	7766600	7729700	7850700	4382800	5217500	5022100	11578000	12222000	12085000	9624500	9700900	9329700
Hmqp005455	Positive	297.24	81.07	296.234	C18H32O3	[M+H]+	15(R)-Hydroxylinoleic Acid*	Lipids	Free fatty acids	177931-23-6	1	1011500	865310	880600	613020	655720	721250	834290	819770	848080	1004900	1319700	1178900
Hmqp005411	Positive	297.24	81.07	296.234	C18H32O3	[M+H]+	9-Oxo-12Z-Octadecenoic acid*	Lipids	Free fatty acids	112543-32-5	1	925180	864160	864830	616000	656980	653390	854900	851010	815170	1054700	1516200	1338700
Lmbn005662	Negative	295.23	171.1	296.235	C18H32O3	[M-H]-	9(10)-EpOME;(9R,10S)-(12Z)-9,10-Epoxyoctadecenoic acid	Lipids	Free fatty acids	16833-56-0	1	733830	658070	712140	427460	471650	476040	668630	686590	718440	1042500	1082200	1011700
Rfmb091	Negative	295.23	195.14	296.235	C18H32O3	[M-H]-	9S-Hydroxy-10E,12Z-octadecadienoic acid*	Lipids	Free fatty acids	15514-85-9	1	17296000	17525000	17464000	18420000	21921000	20538000	15716000	16367000	15289000	17920000	17986000	16709000
pmb2799	Negative	295.23	195.2	296.235	C18H32O3	[M-H]-	12,13-Epoxy-9-Octadecenoic Acid	Lipids	Free fatty acids	6799-85-5	1	252260	284010	233940	168710	227330	182040	172750	183580	220810	355380	1918900	397610
Lmbn005369	Negative	295.23	195.14	296.235	C18H32O3	[M-H]-	13(S)-HODE;13(S)-Hydroxyoctadeca-9Z,11E-dienoic acid*	Lipids	Free fatty acids	10219-69-9	1	18778000	18818000	18560000	19553000	23101000	22045000	16118000	16647000	16682000	18759000	18754000	17479000
pme1474	Positive	298.1	136	297.09	C11H15N5O3S	[M+H]+	5'-Deoxy-5'-(methylthio)adenosine	Nucleotides and derivatives	Nucleotides and derivatives	2457-80-9	1	12262000	13063000	13869000	42003000	45885000	37925000	14049000	11265000	13552000	23903000	25526000	24865000
pmb0197	Positive	298.1	166.3	297.107	C11H15N5O5	[M+H]+	N7-Methylguanosine	Nucleotides and derivatives	Nucleotides and derivatives	20244-86-4	3	12178000	12988000	12002000	11507000	12727000	11014000	20261000	20057000	19354000	6011900	6686700	6053300
pmp001204	Positive	299.09	284.1	298.084	C17H14O5	[M+H]+	Apigenin-7,4'-dimethyl ether	Flavonoids	Flavones	5128-44-9	3	339810	325990	377360	99991	76642	95860	86688	94468	110430	935040	1034800	1063300
Lmbn009444	Negative	297.24	183.14	298.251	C18H34O3	[M-H]-	Ricinoleic acid	Lipids	Free fatty acids	141-22-0	3	2867400	2768400	2801400	1404700	2112000	1961400	1531200	1432400	1425700	4797900	4872800	4715100
pmf0297	Negative	297.32	183.1	298.324	C20H42O	[M-H]-	1-Eicosanol	Lipids	Free fatty acids	629-96-9	3	3321600	3279100	3252500	1411500	2087600	1880200	1589100	1469700	1467300	5836000	6112500	6008900
mws0724	Negative	298.08	208	299.087	C10H13N5O6	[M-H]-	8-Hydroxyguanosine	Nucleotides and derivatives	Nucleotides and derivatives	3868-31-3	3	378490	532810	385000	424710	418400	403420	371270	669120	7061300	211930	233560	206120
ML10195036	Positive	300.3	60.05	299.282	C18H37NO2	[M+H]+	3-Dehydrosphinganine	Lipids	Sphingolipids	16105-69-4	3	879030	884850	966450	461790	567180	395590	2130900	2285400	2402200	378490	286210	353130
pmp001127	Positive	301.07	286.08	300.063	C16H12O6	[M+H]+	Chrysoeriol; 5,7,4'-Trihydroxy-3'-Methoxyflavone	Flavonoids	Flavones	491-71-4	3	802680	943080	778030	1000400	791540	895170	457100	619590	413220	1184500	1298100	2254800
mws0058	Negative	299.06	284	300.063	C16H12O6	[M-H]-	Diosmetin (5,7,3'-Trihydroxy-4'-methoxyflavone)	Flavonoids	Flavones	520-34-3	1	92550000	94644000	94941000	19349000	21168000	20306000	103140000	102190000	104230000	124320000	127920000	116430000
Zmhp002814	Positive	301.07	286.05	300.063	C16H12O6	[M+H]+	5,7,8-Tetrahydroxy-6-methoxyflavone	Flavonoids	Flavones	-	3	570710	359240	577280	278080	187580	238050	588210	382430	476440	300610	426310	395240
Zmhp003514	Positive	301.07	286.05	300.063	C16H12O6	[M+H]+	6,7,8-Tetrahydroxy-5-methoxyflavone	Flavonoids	Flavones	-	3	5376000	5102000	5884000	5913100	5392100	6606200	5151300	6064900	6512400	5165600	5676000	5249700
Lmjp004941	Positive	301.07	286.05	300.063	C16H12O6	[M+H]+	Rhamnocitrin (7-Methylkaempferol)*	Flavonoids	Flavonols	569-92-6	1	263230000	271950000	274000000	51367000	50319000	55660000	269260000	263260000	271990000	342780000	354930000	232060000
MWSHY0069	Positive	301.07	286.05	300.063	C16H12O6	[M+H]+	Hispidulin (5,7,4'-Trihydroxy-6-methoxyflavone)*	Flavonoids	Flavones	1447-88-7	1	264880000	267230000	267990000	49678000	48758000	53387000	270310000	275170000	269650000	340420000	354390000	351870000
Zmhp002714	Positive	301.07	286.05	300.063	C16H12O6	[M+H]+	5,6,7-Tetrahydroxy-8-methoxyflavone	Flavonoids	Flavones	-	2	1180300	1358200	1283400	1208000	1096800	1848800	2533400	878280	1326900	1452800	1769700	2062500
pmb3142	Negative	299.1	137.1	300.084	C13H16O8	[M-H]-	Salicylic acid-2-O-glucoside	Phenolic acids	Phenolic acids	10366-91-3	3	29455000	29176000	29677000	19964000	19192000	18889000	17727000	18718000	18278000	57842000	58922000	55899000
Lmsn002247	Negative	299.08	137.02	300.084	C13H16O8	[M-H]-	1-O-Salicyloyl-β-D-glucose	Phenolic acids	Phenolic acids	60517-74-0	1	3428600	3932700	3731200	6538900	6692700	6565500	1666300	1757500	515790	5693000	6310900	6587000
pmc1990	Negative	299.1	223.1	300.1	C17H16O5	[M-H]-	4'-Hydroxy-5,7-dimethoxyflavanone	Flavonoids	Flavanones	-	3	538080	528570	563170	535880	534510	503200	838360	610830	597280	477460	363460	592240
mws2367	Negative	299.11	119	300.121	C14H20O7	[M-H]-	Salidroside	Phenolic acids	Phenolic acids	10338-51-9	3	3875700	3774600	3701300	394050	360860	393650	183880	170390	203570	7729300	10186000	8598200
MWS4295	Negative	299.26	253.25	300.266	C18H36O3	[M-H]-	DL-2-hydroxystearic acid	Lipids	Free fatty acids	629-22-1	3	495740	428170	475620	306140	283510	270520	464010	480460	440940	706960	851260	751070
Zmyn005384	Negative	299.26	253.26	300.266	C18H36O3	[M-H]-	2R-Hydroxyoctadecanoic Acid	Lipids	Free fatty acids	26633-48-7	1	531680	409860	510120	279120	300140	297560	427330	441470	451520	738440	816830	820110
MWS5235	Negative	299.26	253.25	300.266	C18H36O3	[M-H]-	12-Hydroxyoctadecanoic acid	Lipids	Free fatty acids	106-14-9	3	889900	853960	872830	89391	60177	103830	2195000	2334700	2200600	523180	544960	532500
Lmqn008288	Negative	299.26	299.26	300.267	C18H36O3	[M-H]-	3-Hydroxyoctadecanoic Acid	Lipids	Free fatty acids	45261-96-9	3	5904900	5592000	5662600	6239400	5355200	6040600	6563400	6642500	6525600	3520400	4389100	3618700
pmb3079	Negative	300.05	96.9	301.056	C8H16NO9P	[M-H]-	N-Acetyl-D-glucosamine-1-phosphate	Others	Saccharides and Alcohols	6866-69-9	1	497220	466850	517660	386520	345090	370210	334480	361800	77344	801320	911890	888520
Zmpn004713	Negative	301.04	149.03	302.043	C15H10O7	[M-H]-	Isoetin (5,7,2',4',5'-Pentahydroxyflavone)	Flavonoids	Flavones	1621-84-7	3	1481600	1507700	1274600	3367300	2356700	2974500	996600	1104300	1080900	677060	732110	655550
Hmcn002875	Negative	301.04	255.02	302.043	C15H10O7	[M-H]-	6-Hydroxyluteolin	Flavonoids	Flavones	18003-33-3	3	1391300	1391100	1377700	1217600	1176000	1188800	795740	1284900	1386600	1764800	2197200	2401600
MWSHY0029	Positive	303.05	229.05	302.043	C15H10O7	[M+H]+	Quercetin	Flavonoids	Flavonols	117-39-5	1	3030300	3182800	3252700	1356300	1639600	1882500	3094900	3367900	3534900	4641800	4437000	4593800
mws0920	Negative	301.04	151	302.043	C15H10O7	[M-H]-	Tricetin (5,7,3',4',5'-Pentahydroxyflavone)	Flavonoids	Flavones	520-31-0	3	369920	299670	361030	243370	223030	209920	647990	557950	500240	373740	349930	371770
Zmap007870	Positive	303.09	167.03	302.079	C16H14O6	[M+H]+	Blumeatin	Flavonoids	Flavanones	118024-26-3	1	37879000	39020000	40565000	105990000	91253000	97074000	1648700	1633200	1869900	27403000	32501000	31503000
MWSHY0049	Positive	303.09	177.05	302.079	C16H14O6	[M+H]+	Hesperetin	Flavonoids	Flavanones	520-33-2	3	6832700	7188600	6571000	11441000	9973800	10405000	5888600	5911400	5948000	6258400	6504700	6787100
mws1033	Positive	303.09	153.02	302.079	C16H14O6	[M+H]+	Homoeriodictyol	Flavonoids	Flavanones	446-71-9	3	10068000	10317000	10170000	16076000	13707000	15740000	8722700	8737800	8903900	9427500	10759000	9907100
MWSslk208	Negative	301.22	301.22	302.225	C20H30O2	[M-H]-	Kaurenoic Acid	Terpenoids	Ditepenoids	6730-83-2	1	423220	409870	416800	118880	306880	307530	303300	298150	290030	127970	545420	553470
MWSmce549	Positive	303.25	57.07	302.246	C17H34O4	[M+H]+	1-Monomyristin	Lipids	Free fatty acids	589-68-4	3	49731	69050	59736	47947	56831	55716	94141	92895	92037	76760	54409	60308
mws1375	Positive	304.15	185.09	303.143	C12H21N3O6	[M+H]+	Nicotianamine	Alkaloids	Alkaloids	34441-14-0	3	5458000	5817500	5693500	4959800	4513600	4841600	6550200	6996000	6766200	1149400	1165100	2453100
mws0044	Negative	303.05	125.02	304.058	C15H12O7	[M-H]-	Taxifolin(Dihydroquercetin)	Flavonoids	Flavanonols	480-18-2	1	1398700	1306100	1220700	1490900	1375600	1503900	1245400	1383200	1379500	1193000	1108300	1267200
pme1373	Negative	306.05	110	307.057	C9H14N3O7P	[M-H]-	2'-Deoxycytidine-5'-monophosphate	Nucleotides and derivatives	Nucleotides and derivatives	1032-65-1	3	185070	178580	210030	157790	129430	149240	228240	280750	251020	169880	156810	140400
pmn001610	Negative	307.26	307.3	308.272	C20H36O2	[M-H]-	Eicosadienoic acid	Lipids	Free fatty acids	5598-38-9	1	3436400	2739700	3025400	1868000	1909600	1809600	4705200	4695200	2898400	2903400	3188500	3101500
Lmhn003074	Negative	309.06	193.05	310.069	C14H14O8	[M-H]-	Feruloylmalic acid	Phenolic acids	Phenolic acids	-	3	357260	330310	348120	279060	287390	306650	555160	655580	650790	182010	175510	173080
pmb2791	Negative	309.21	209.1	310.1	C18H30O4	[M-H]-	9-Hydroperoxy-10E,12,15Z-octadecatrienoic acid	Lipids	Free fatty acids	111004-08-1	3	786840	836590	856490	1703600	1620900	1773600	2160200	2158100	2177200	105150	120060	244220
pmp001214	Positive	310.16	251.09	310.147	C16H24NO5+	[M]+	Sinapine	Alkaloids	Phenolamine	18696-26-9	1	41761000	42858000	41127000	12522000	29237000	34318000	38945000	42413000	33426000	63584000	77056000	58786000
Zmzn003953	Negative	309.2	227.2	310.214	C18H30O4	[M-H]-	13(s)-hydroperoxy-(9z,11e,15z)-octadecatrienoic acid	Lipids	Free fatty acids	67597-26-6	1	2475900	2029300	2378100	1734300	1722600	1800300	2750600	2616500	2343500	1636000	1378400	1362900
Zmyn004449	Negative	309.21	171.1	310.214	C18H30O4	[M-H]-	9-Hydroxy-12-oxo-10(E),15(Z)-octadecadienoic acid	Lipids	Free fatty acids	-	3	472510	511470	505870	232570	229230	245150	755920	748710	751320	370910	372120	361610
Lmap001823	Positive	312.11	132.04	311.101	C14H17NO7	[M+H]+	Dhurrin	Alkaloids	Phenolamine	499-20-7	3	498810	519300	482330	853340	736680	935790	536660	553470	501280	302110	362520	273940
Lmtp001399	Positive	312.11	150.05	311.101	C14H17NO7	[M+H]+	5,6-Dihydroxyindole-5-O-β-glucoside	Alkaloids	Plumerane	-	3	137100	172780	193330	114540	223870	126920	254120	109520	63690	204030	267170	288720
pme3967	Positive	312.13	180	311.123	C12H17N5O5	[M+H]+	2-(Dimethylamino)guanosine	Nucleotides and derivatives	Nucleotides and derivatives	2140-67-2	1	52853000	48114000	49864000	47395000	46118000	52530000	77874000	79957000	88514000	22824000	26803000	28044000
Lmhn001477	Negative	311.04	179.04	312.048	C13H12O9	[M-H]-	2-Caffeoyl-L-tartaric acid (Caftaric acid)	Phenolic acids	Phenolic acids	67879-58-7	3	349970	335060	321880	407320	219220	229160	496870	517830	522460	342980	352680	296120
MWSHY0047	Positive	313.11	269.08	312.1	C18H16O5	[M+H]+	5,7,4'-Trimethoxyflavone	Flavonoids	Flavones	5631-70-9	3	267900	348750	320680	368950	199780	390490	113640	150600	109520	330500	423390	495630
mws0636	Positive	313.15	166	312.147	C18H20N2O3	[M+H]+	L-Phenylalanyl-L-phenylalanine	Amino acids and derivatives	Amino acids and derivatives	2577-40-4	1	2368600	2226400	2693700	3131200	2646400	3510600	2749000	2913500	2981900	1384100	1313700	1182000
MWS80006	Negative	311.22	293.21	312.23	C18H32O4	[M-H]-	9-Hydroperoxy-9Z,11E-Octadecadienoic Acid	Lipids	Free fatty acids	-	1	1947900	1883000	2001000	333500	305270	409570	1151300	1145400	1262200	4756800	4627000	4790200
MWS80007	Negative	311.22	249.22	312.23	C18H32O4	[M-H]-	13-Hydroperoxy-9Z,11E-octadecadienoic acid	Lipids	Free fatty acids	23017-93-8	2	142090	146800	154980	81289	68781	72371	69085	72640	64527	285550	298600	282760
pmn001689	Negative	311.22	223.17	312.23	C18H32O4	[M-H]-	9-Hydroxy-12-oxo-15(Z)-octadecenoic acid	Lipids	Free fatty acids	-	1	2097900	2039500	2092100	1424600	1378000	1555400	1345200	1458400	1383700	3127500	3194800	3122200
Zmjn004133	Negative	311.22	293.21	312.23	C18H32O4	[M-H]-	9S-Hydroperoxy-10E,12Z-octadecadienoic acid	Lipids	Free fatty acids	5502-91-0	3	1976500	2117300	2177900	1013200	1158700	1002100	4559700	4781400	4725900	1112400	972580	1043700
Lmbn005287	Negative	311.22	249.22	312.23	C18H32O4	[M-H]-	7S,8S-DiHODE; (9Z,12Z)-(7S,8S)-Dihydroxyoctadeca-9,12-dienoic acid	Lipids	Free fatty acids	143288-65-7	1	159240	143400	151960	84663	71655	82125	71290	84290	148220	283110	301670	278640
Lmbn004685	Negative	311.22	223.17	312.23	C18H32O4	[M-H]-	5S,8R-DiHODE; (5S,8R,9Z,12Z)-5,8-Dihydroxyoctadeca-9,12-dienoate	Lipids	Free fatty acids	-	3	2101900	2060800	2090700	1418300	1416700	1518900	1454600	1471100	1464600	3205200	3273600	3192000
pmb2804	Negative	311.1	171.3	312.23	C18H32O4	[M-H]-	13S-Hydroperoxy-9Z,11E-octadecadienoic acid	Lipids	Free fatty acids	33964-75-9	3	7279300	7401300	7395300	1901600	2051900	1878500	18034000	19962000	18899000	3088500	2839200	2934600
Hmxp007521	Positive	315.09	300.06	314.079	C17H14O6	[M+H]+	3',4'-Dihydroxy-7,5'-dimethoxyflavone	Flavonoids	Flavones	-	1	62272000	61796000	64582000	1762100	1454000	1788800	7451200	7698300	7439400	143710000	169610000	159280000
MWSmce415	Positive	315.09	282.06	314.079	C17H14O6	[M+H]+	Cirsimaritin (4',5-dihydroxy-6,7-dimethoxyflavone)	Flavonoids	Flavones	6601-62-3	1	116400000	112470000	117850000	3234800	2850300	3218200	11769000	12409000	12157000	222930000	240260000	235260000
mws1174	Negative	313.07	253	314.079	C17H14O6	[M-H]-	3-O-Acetylpinobanksin	Flavonoids	Flavanonols	52117-69-8	3	4175000	4138600	4208000	2099300	1835400	2489500	5016000	4642800	4867800	5446100	6225500	5143100
pmp000161	Positive	315.09	271.06	314.079	C17H14O6	[M+H]+	5,2'-Dihydroxy-7,8-dimethoxyflavone	Flavonoids	Flavones	41060-16-6	2	79202	102310	87842	50736	26145	37160	80364	78512	25086	212120	207500	185520
Lmsp008392	Positive	315.09	272.07	314.079	C17H14O6	[M+H]+	4',5-Dihydroxy-3',5'-dimethoxyflavone	Flavonoids	Flavones	-	1	2470600	2558300	2443100	53203	36695	30916	94928	47474	105300	5861500	6649200	6552100
Lmmn002179	Negative	313.09	107.05	314.1	C14H18O8	[M-H]-	Methyl salicylate-2-O-glucoside	Phenolic acids	Phenolic acids	10019-60-0	2	190620	197410	226580	135340	102750	113400	169900	205330	166950	434290	400190	319010
Cmzp002057	Positive	315.12	255.1	314.1	C14H18O8	[M+H]+	6-O-Acetylarbutin	Phenolic acids	Phenolic acids	10338-88-2	3	284480	303020	310900	265580	225430	252750	345210	321340	282970	212080	219000	287730
MWSmce539	Positive	315.25	185.12	314.246	C18H34O4	[M+H]+	Dibutyl sebacate	Lipids	Free fatty acids	109-43-3	3	92728	121010	117210	98559	197070	140270	164550	133590	144670	222900	242280	260880
Lmbn005487	Negative	313.24	251.24	314.246	C18H34O4	[M-H]-	12,13-DHOME; (9Z)-12,13-Dihydroxyoctadec-9-enoic acid	Lipids	Free fatty acids	263399-35-5	1	2843900	2883500	2963900	265920	285710	308840	1265800	1258900	1344300	6649400	6807400	6970100
Lmbn007891	Negative	313.24	183.14	314.246	C18H34O4	[M-H]-	Hydroxy ricinoleic acid	Lipids	Free fatty acids	-	3	2131100	2266900	2293300	1237700	1865700	1619100	2514200	2535500	2653000	2621300	2358800	2611500
Lmmn004912	Negative	315.05	271.02	316.058	C16H12O7	[M-H]-	3-O-Methylquercetin	Flavonoids	Flavonols	1486-70-0	1	6668000	6660000	6774900	15801000	14267000	15675000	933100	928480	854450	4578700	5155300	4917300
Zmzp006646	Positive	317.07	302.04	316.058	C16H12O7	[M+H]+	Capillarisin	Others	Others	56365-38-9	1	249450000	250180000	253700000	11781000	11342000	12415000	161630000	162780000	166820000	310940000	307150000	308580000
pmp000003	Positive	317.07	302.04	316.058	C16H12O7	[M+H]+	Nepetin (5,7,3',4'-Tetrahydroxy-6-methoxyflavone)	Flavonoids	Flavones	520-11-6	1	107080000	106330000	105770000	43671000	45227000	51855000	89083000	91567000	93303000	177260000	200350000	188690000
mws0066	Negative	315.05	151	316.058	C16H12O7	[M-H]-	Isorhamnetin	Flavonoids	Flavonols	480-19-3	2	13224000	13001000	13245000	565070	566280	670180	4038500	4397000	4682000	31641000	28543000	30569000
mws0988	Negative	315.05	165	316.058	C16H12O7	[M-H]-	Rhamnetin	Flavonoids	Flavonols	90-19-7	1	5219000	5685200	5719100	490650	392730	488740	109250	90890	88423	13028000	15447000	14389000
pmn001367	Negative	315.07	153.02	316.079	C13H16O9	[M-H]-	Protocatechuic acid-4-O-glucoside*	Phenolic acids	Phenolic acids	-	1	203790000	200910000	221940000	409840000	437490000	393360000	199430000	33104000	202330000	236020000	58543000	62765000
pmb2871	Negative	315.07	153	316.079	C13H16O9	[M-H]-	1-O-Gentisoyl-β-D-glucoside*	Phenolic acids	Phenolic acids	23445-11-6	1	166480000	74802000	160940000	687500000	239660000	221720000	43722000	50100000	157820000	46035000	207080000	37632000
Lmsp009013	Positive	317.1	197.05	316.095	C17H16O6	[M+H]+	4',6-Dihydroxy-5,7-dimethoxyflavanone	Flavonoids	Flavanones	6951-57-1	3	2748000	2670800	2757000	2843100	2511400	2623800	449630	326490	384510	5304200	6232800	6143600
pmf0392	Positive	317.1	167.04	316.095	C17H16O6	[M+H]+	Persicogenin (5,3'-dihydroxy-7,4'-dimethoxyflavanone)	Flavonoids	Flavanones	28590-40-1	3	19592000	19626000	19728000	4772400	4775600	4562100	763140	804320	820470	47236000	51596000	51172000
pmb2221	Positive	318.3	60.1	317.293	C18H39NO3	[M+H]+	4-Hydroxysphinganine	Lipids	Sphingolipids	554-62-1	3	6789300	7189800	7024200	6486200	7462700	6593600	10388000	11354000	11004000	2343400	2357000	2156500
MWSHY0151	Positive	319.04	273.04	318.038	C15H10O8	[M+H]+	Quercetagetin; 3,3',4',5,6,7-Hexahydroxyflavone	Flavonoids	Flavonols	90-18-6	3	1357200	1626200	1629200	1165300	1769800	1926300	618900	722080	568880	2493000	3773300	4070800
pmb0751	Positive	321.1	147.3	320.09	C16H16O7	[M+H]+	Trans-5-O-(p-Coumaroyl)shikimate	Phenolic acids	Phenolic acids	-	3	90880000	95100000	91517000	861490	363440	549220	241250000	275860000	268150000	47716000	32663000	34971000
pmb3075	Negative	319	145.1	320.09	C16H16O7	[M-H]-	3-O-p-Coumaroylshikimic acid	Phenolic acids	Phenolic acids	-	3	163130	132230	151040	104960	183510	102710	210530	179550	126910	91822	70465	65989
pmb0325	Positive	322.21	177.05	321.205	C17H27N3O3	[M+H]+	Feruloylspermidine	Alkaloids	Phenolamine	-	3	1181200	1120800	1097300	840370	767890	731940	1764800	1928000	2122500	568630	691590	582310
MWSslk257	Positive	324.06	112.05	323.052	C9H14N3O8P	[M+H]+	Cytidine 5'-monophosphate(Cytidylic acid)	Nucleotides and derivatives	Nucleotides and derivatives	63-37-6	3	8038500	7711000	8432100	8982200	8640900	8437000	6833300	9857000	7857500	8269000	8586400	8264000
pme3188	Negative	323.03	211	324.036	C9H13N2O9P	[M-H]-	Uridine 5'-monophosphate	Nucleotides and derivatives	Nucleotides and derivatives	58-97-9	1	98319000	93500000	100980000	96284000	84719000	125860000	105380000	102390000	124120000	113070000	131680000	118720000
Lmbp003825	Positive	325.09	163.04	324.084	C15H16O8	[M+H]+	Skimmin (7-Hydroxycoumarin-7-O-glucoside)	Lignans and Coumarins	Coumarins	93-39-0	3	2397800	2752400	2602800	4643900	3885800	4178900	1335900	1205400	1326000	4738100	5615000	4438600
mws0393	Positive	325.19	160	324.184	C20H24O2N2	[M+H]+	Quinine	Alkaloids	Quinoline alkaloids	130-95-0	3	211440	110400	163180	369430	318780	299480	101100	69900	74755	306880	280940	233990
mws0983	Positive	326.31	62.06	325.298	C20H39NO2	[M+H]+	N-Oleoylethanolamine	Alkaloids	Alkaloids	111-58-0	1	1969900	2047400	1952400	470010	594580	584510	4154800	4572700	4691000	1486000	1337500	1300600
Lmsn003111	Negative	325.09	145.03	326.1	C15H18O8	[M-H]-	1-O-p-Coumaroyl-β-D-glucose	Phenolic acids	Phenolic acids	7139-64-2	3	220870	223070	224920	228250	229670	190760	102150	184690	190750	386290	415870	362450
Zmhn002301	Negative	325.09	163.04	326.1	C15H18O8	[M-H]-	p-Coumaric acid-4-O-glucoside	Phenolic acids	Phenolic acids	117405-48-8	2	45405000	48829000	46549000	90909000	76813000	86315000	15001000	14696000	16779000	30501000	28739000	32240000
Lmqn000351	Negative	325.11	59.01	326.121	C12H22O10	[M-H]-	Rutinose	Others	Saccharides and Alcohols	90-74-4	3	330540	321560	323150	181310	178920	185760	437070	446050	436930	415140	345710	408300
Smcp000882	Positive	328.13	310.12	327.132	C15H21NO7	[M+H]+	N-benzoyl-2-aminoethyl-β-D-glucopyranoside	Others	Others	-	1	19128000	20255000	18732000	10735000	10859000	10779000	29056000	31212000	30063000	16505000	17895000	17008000
Lmjp007790	Positive	329.1	314.08	328.095	C18H16O6	[M+H]+	5-Hydroxy-3,7,4'-trimethoxyflavone	Flavonoids	Flavones	-	1	21366000	22332000	21365000	59775000	55225000	60622000	1660600	1713800	1726300	2054700	1753400	1707900
pmn001691	Negative	327.22	291.2	328.225	C18H32O5	[M-H]-	9,12,13-Trihydroxy-10,15-octadecadienoic acid	Lipids	Free fatty acids	-	1	1475000	1614300	1554700	812080	744680	842110	3582300	3694100	3722300	1593900	1529000	1599000
mws0371	Negative	327.23	283.3	328.24	C22H32O2	[M-H]-	Cis-4,7,10,13,16,19-Docosahexaenoic Acid	Lipids	Free fatty acids	6217-54-5	3	40823	36282	41547	31825	31948	45939	51317	41478	37708	37797	44083	60065
mws0884	Negative	328.05	134.2	329.053	C10H12N5O6P	[M-H]-	Cyclic 3',5'-Adenylic acid	Nucleotides and derivatives	Nucleotides and derivatives	60-92-4	1	47767000	46345000	46103000	58619000	44249000	53126000	21910000	22995000	23428000	78875000	83461000	86023000
Lmzp004885	Positive	331.08	315.05	330.074	C17H14O7	[M+H]+	Tricin (5,7,4'-Trihydroxy-3',5'-dimethoxyflavone)	Flavonoids	Flavones	520-32-1	1	40409000	40684000	42401000	380730	298300	648250	94803000	96655000	94988000	13643000	14012000	12677000
Lmjp005016	Positive	331.08	298.05	330.074	C17H14O7	[M+H]+	Cirsiliol (3',4',5-Trihydroxy-6,7-Dimethoxyflavone)	Flavonoids	Flavanones	34334-69-5	1	59957000	61094000	62651000	1076900	762630	1078400	3238000	3796400	3635500	140710000	163140000	149450000
mws0917	Negative	329.07	314	330.074	C17H14O7	[M-H]-	3,7-Di-O-methylquercetin	Flavonoids	Flavonols	2068-02-2	2	40183000	40368000	41361000	91449000	79432000	92819000	3021000	2666700	2682600	29826000	31087000	31687000
MWSHY0169	Positive	331.08	301.04	330.074	C17H14O7	[M+H]+	4',5,7-Trihydroxy-3',6-dimethoxyflavone (Jaceosidin)	Flavonoids	Flavones	18085-97-7	3	4936200	4865200	4780100	2543600	2466900	2556400	3079200	3566600	3404900	13189000	15352000	14345000
Lmtn002565	Negative	329.11	167.03	330.095	C14H18O9	[M-H]-	1-O-Vanilloyl-D-Glucose	Phenolic acids	Phenolic acids	-	1	35588000	37289000	37513000	94084000	93646000	94931000	2689300	2617000	2593500	1838500	1632500	1724000
Hmqn003054	Negative	329.23	311.23	330.24	C18H34O5	[M-H]-	9,10,11-Trihydroxy-12-octadecenoic acid	Lipids	Free fatty acids	61911-67-9	3	1565500	1160500	1139000	412230	515740	452740	2059900	2221700	2262400	1473600	1988000	1633100
Lmbn004240	Negative	329.23	199.13	330.241	C18H34O5	[M-H]-	9,10-Dihydroxy-12,13-epoxyoctadecanoic acid	Lipids	Free fatty acids	-	2	284600	308120	236780	86019	94756	96113	415610	449830	375860	527040	746260	500920
pmn001694	Negative	329.23	229.15	330.241	C18H34O5	[M-H]-	9,10,13-Trihydroxy-11-Octadecenoic Acid	Lipids	Free fatty acids	29907-57-1	3	18935000	19013000	17976000	4805400	5239200	4496500	37154000	39233000	39547000	24909000	22778000	25276000
pmp001284	Positive	331.28	313.27	330.277	C19H38O4	[M+H]+	Monopalmitin	Lipids	Glycerol ester	542-44-9	3	443460	473090	334770	414530	411120	457950	335870	174970	323510	675750	776390	1053000
pme3184	Positive	332.08	136	331.068	C10H14N5O6P	[M+H]+	2'-Deoxyadenosine-5'-monophosphate	Nucleotides and derivatives	Nucleotides and derivatives	653-63-4	1	78092000	78471000	79557000	2439400	2715900	2882300	166700000	179560000	176400000	38383000	36702000	36467000
pmb0789	Positive	332.13	152.07	331.127	C14H21NO8	[M+H]+	Pyridoxine-5'-O-glucoside	Others	Vitamin	-	3	3793500	4062300	3772000	2085800	2104200	1995800	6712900	5654100	6629000	6071200	7114000	6606700
pmc0066	Positive	333.05	137.05	332.052	C10H13N4O7P	[M+H]+	2'-Deoxyinosine-5'-monophosphate	Nucleotides and derivatives	Nucleotides and derivatives	3393-18-8	3	35961000	36455000	36006000	15313000	19440000	14531000	27357000	27996000	22544000	74070000	66711000	64174000
Lmjn004351	Negative	331.05	165.99	332.053	C16H12O8	[M-H]-	Quercetagetin-4'-Methyl Ether	Flavonoids	Flavonols	-	1	7309300	7389800	7848700	20445000	18001000	20787000	3712300	4298000	4123500	2198300	2169100	2084600
Lmpn007255	Negative	331.04	316.02	332.053	C16H12O8	[M-H]-	Patuletin (Quercetagetin-6-methyl ether)	Flavonoids	Flavonols	519-96-0	1	16341000	17472000	18127000	48465000	42088000	43834000	8975600	8676000	8587000	4606100	6232600	4872500
pmn001518	Negative	331.07	169.01	332.074	C13H16O10	[M-H]-	1-O-Galloyl-β-D-glucose	Phenolic acids	Phenolic acids	58511-73-2	2	6174700	6287400	6798800	7408600	7672800	7355800	3753200	3224600	3569100	12197000	12419000	11737000
Lmfn000604	Negative	331.07	169.01	332.074	C13H16O10	[M-H]-	6-O-Galloyl-β-D-glucose	Phenolic acids	Phenolic acids	13186-19-1	1	4140000	4471600	4396900	3126200	3711600	3565000	3440900	3760100	4032400	8081200	7048900	7941900
MWS2426	Negative	332.13	203.08	333.132	C16H19N3O5	[M-H]-	Tryptophan glutamic acid	Amino acids and derivatives	Amino acids and derivatives	36099-95-3	3	45828	42271	47432	42341	31632	38613	47141	34867	44386	52312	52369	45748
mws0675	Positive	335.06	123	334.057	C11H15N2O8P	[M+H]+	β-Nicotinamide mononucleotide	Nucleotides and derivatives	Nucleotides and derivatives	1094-61-7	3	307320	309550	329970	146350	114490	117240	368160	304500	394820	443170	648190	554360
pmf0289	Positive	336.17	148	335.159	C15H21N5O4	[M+H]+	Riboprine	Nucleotides and derivatives	Nucleotides and derivatives	7724-76-7	3	2502500	2318300	2509800	3551500	2960600	3344700	3323100	2922900	3143400	991440	1090600	1010400
pmn001519	Negative	335.04	124	336.048	C15H12O9	[M-H]-	Galloyl Methyl gallate	Phenolic acids	Phenolic acids	-	3	139990	128160	136290	180560	160810	107230	78980	60845	70203	127880	285800	114600
pmb2636	Negative	335.1	253.1	336.23	C20H32O4	[M-H]-	8,15-Dihydroxy-5,9,11,13-eicosatetraenoic acid	Lipids	Free fatty acids	77667-08-4	3	98749	105760	97457	75409	83365	72138	367050	374570	357690	46754	37535	36116
pmb3068	Negative	337.09	173.1	338.1	C16H18O8	[M-H]-	1-O-p-Coumaroylquinic acid	Phenolic acids	Phenolic acids	-	1	406230	415200	392750	895100	1059400	1049200	188800	142890	163410	138860	150610	38004
pmn001421	Negative	337.09	191.05	338.1	C16H18O8	[M-H]-	3-O-p-Coumaroylquinic acid*	Phenolic acids	Phenolic acids	87099-71-6	1	206430000	212580000	202710000	319980000	308120000	309380000	84643000	80550000	89545000	57945000	53877000	53675000
pma6460	Negative	337.09	163.04	338.1	C16H18O8	[M-H]-	4-O-p-Coumaroylquinic acid	Phenolic acids	Phenolic acids	32451-86-8	3	1651300	1753800	1642500	3244100	3138100	3112400	726520	693330	721430	434790	477380	410590
pmb3074	Negative	337.09	191.05	338.1	C16H18O8	[M-H]-	5-O-p-Coumaroylquinic acid*	Phenolic acids	Phenolic acids	1899-30-5	1	131510000	122580000	124080000	203230000	188580000	195380000	66265000	68125000	67207000	36111000	40550000	37671000
MWS2673	Positive	339.25	121.1	338.246	C20H34O4	[M+H]+	5,6-DiHETrE [(±)5,6-dihydroxy-8Z,11Z,14Z-eicosatrienoic acid]	Lipids	Free fatty acids	213382-49-1	3	651710	447170	623000	445950	552570	468400	370070	490410	496720	1376200	696650	722660
Zmpn002553	Negative	339.07	177.02	340.079	C15H16O9	[M-H]-	Cichoriin	Lignans and Coumarins	Coumarins	531-58-8	1	126220000	128800000	123690000	165260000	150580000	159160000	139480000	146700000	144510000	73202000	74824000	74522000
pma0149	Positive	341.08	207.07	340.079	C15H16O9	[M+H]+	Sinapoyl malate	Phenolic acids	Phenolic acids	92344-58-6	3	409770	366130	351990	188280	195090	180480	319080	539180	420470	435810	462870	410490
mws1015	Negative	339.07	177.02	340.079	C15H16O9	[M-H]-	Esculin (6,7-Dihydroxycoumarin-6-O-glucoside)	Lignans and Coumarins	Coumarins	531-75-9	1	130510000	129540000	129160000	159220000	157420000	162210000	144980000	143050000	147020000	77366000	72833000	74050000
Cmyn001328	Negative	339.07	177.02	340.079	C15H16O9	[M-H]-	Daphnin	Lignans and Coumarins	Coumarins	486-55-5	1	127980000	124640000	125050000	163970000	153790000	155840000	142680000	143660000	147930000	74038000	74861000	75010000
MWSHY0118	Positive	343.12	282.09	342.11	C19H18O6	[M+H]+	5,6,7,4'-Tetramethoxyflavone	Flavonoids	Flavones	1168-42-9	3	166700	173720	183600	67708	59784	96690	212330	212540	241000	199530	79143	198950
MWSHY0128	Positive	343.12	313.08	342.11	C19H18O6	[M+H]+	5,7,8,4'-Tetramethoxyflavone	Flavonoids	Flavones	6601-66-7	3	196210	175940	200320	11951	37061	21355	349410	460390	315590	118310	24714	120300
mws1080	Negative	341.11	179	342.116	C12H22O11	[M-H]-	Galactinol	Others	Saccharides and Alcohols	3687-64-7	1	36069000	35325000	35130000	51879000	50699000	47519000	37769000	35518000	36832000	31224000	33615000	36315000
MWSmce203	Negative	341.12	73.03	342.116	C12H22O11	[M-H]-	D-Cellobiose	Others	Saccharides and Alcohols	528-50-7	3	498920	537840	481640	675990	645080	650390	535490	482750	493250	395510	438880	453330
Lmsn000381	Negative	341.11	89.02	342.116	C12H22O11	[M-H]-	D-Maltose*	Others	Saccharides and Alcohols	69-79-4	1	29806000	29677000	27210000	38227000	33632000	39178000	26487000	29097000	30877000	23253000	27867000	25847000
mws0264	Negative	341.11	119	342.116	C12H22O11	[M-H]-	D-Trehalose*	Others	Saccharides and Alcohols	99-20-7	1	12812000	14777000	17449000	19140000	17821000	23154000	16369000	15076000	14598000	11030000	12716000	12406000
mws5038	Negative	341.11	89.02	342.116	C12H22O11	[M-H]-	Isomaltulose*	Others	Saccharides and Alcohols	13718-94-0	1	28495000	31419000	28122000	36797000	40068000	38163000	28732000	29559000	25374000	24162000	21038000	27227000
mws1333	Negative	341.11	113	342.116	C12H22O11	[M-H]-	Melibiose	Others	Saccharides and Alcohols	585-99-9	1	8909100	10453000	11192000	11292000	11654000	13845000	8702100	9042500	9751300	7183600	6898600	7999700
pme0519	Negative	341.11	119.03	342.116	C12H22O11	[M-H]-	D-Sucrose*	Others	Saccharides and Alcohols	57-50-1	1	21405000	22155000	19029000	25360000	24919000	27407000	23209000	18192000	20449000	16278000	18849000	17509000
Zmhp004065	Positive	345.1	330.07	344.089	C18H16O7	[M+H]+	7,8-Dihydroxy-5,6,4'-trimethoxyflavone	Flavonoids	Flavones	-	1	138680000	139300000	134130000	185900000	167150000	187580000	78598000	74831000	79202000	104220000	113060000	110540000
mws1474	Positive	345.1	284	344.09	C18H16O7	[M+H]+	5,7-Dihydroxy-3',4',5'-trimethoxyflavone	Flavonoids	Flavones	18103-42-9	3	105270000	103950000	105210000	3114500	2345500	2764400	9407800	8809400	9104600	210220000	226500000	224510000
Lmjp006533	Positive	345.1	330.07	344.09	C18H16O7	[M+H]+	Pachypodol (5,4'-dihydroxy-3,7,3'-trimethoxyflavone)	Flavonoids	Flavones	33708-72-4	1	65693000	66173000	67166000	168710000	152040000	168430000	10625000	10802000	11478000	20295000	21940000	20595000
Zmap009745	Positive	345.1	330.07	344.09	C18H16O7	[M+H]+	Ayanin (3',5-Dihydroxy-3,4',7-Trimethoxyflavone)	Flavonoids	Flavones	572-32-7	1	66140000	65511000	68317000	177580000	155730000	166440000	10654000	11022000	11447000	20232000	21325000	21332000
Lmjp005871	Positive	345.1	312.06	344.09	C18H16O7	[M+H]+	Penduletin (5,4'-Dihydroxy-3,6,7-trimethoxyflavone)	Flavonoids	Flavones	569-80-2	1	196220000	198070000	199150000	267670000	251510000	263320000	145430000	149560000	148810000	37746000	25570000	27182000
Lmjn005592	Negative	343.08	313.04	344.09	C18H16O7	[M-H]-	Cirsilineol (4',5-Dihydroxy-3',6,7-trimethoxyflavone)	Flavonoids	Flavanones	41365-32-6	1	51231000	51378000	52151000	248270000	236360000	245550000	119140000	117750000	116270000	6753400	6059900	11158000
MWSslk060	Positive	345.1	330.08	344.09	C18H16O7	[M+H]+	Eupatilin (5,7-Dihydroxy-3',4',6-Trimethoxyflavone)	Flavonoids	Flavones	22368-21-4	1	251400000	252170000	247550000	2111800	1544600	2606400	5157700	5359400	5734600	316500000	324710000	323640000
MWSHY0054	Positive	345.1	312.06	344.09	C18H16O7	[M+H]+	Eupatorin; 3',5-Dihydroxy-4',6,7-Trimethoxyflavone	Flavonoids	Flavones	855-96-9	1	66707000	72467000	71734000	1915900	1459600	1692500	6132800	6306900	6355000	164890000	176620000	174100000
Zmln000899	Negative	343.11	181.05	344.111	C15H20O9	[M-H]-	Syringaldehyde-4-O-glucoside	Phenolic acids	Phenolic acids	-	1	12965000	13865000	13339000	19054000	16320000	21961000	10712000	10256000	10083000	5795600	5116500	5937400
HJAP058	Positive	345.1	284.07	344.125	C19H20O6	[M+H]+	5,6,7,4'-Tetramethoxyflavanone	Flavonoids	Flavanones	2569-77-9	3	39346000	41170000	40198000	61162000	57130000	61876000	24588000	22987000	24666000	7029300	5825000	5895400
MWS1983	Negative	343.12	89.03	344.132	C12H24O11	[M-H]-	Maltitol	Others	Saccharides and Alcohols	585-88-6	3	979120	948620	975980	943590	948980	978600	1062500	948530	905150	910400	1017600	920280
mws0609	Negative	344.04	150	345.047	C10H12N5O7P	[M-H]-	Guanosine 3',5'-cyclic monophosphate	Nucleotides and derivatives	Nucleotides and derivatives	7665-99-8	1	252730000	264140000	264510000	340150000	292060000	327990000	170460000	165400000	180900000	288320000	336720000	328810000
pmb0801	Positive	346.11	184.1	345.106	C14H19NO9	[M+H]+	4-Pyridoxic acid-O-glucoside	Others	Vitamin	-	3	600950	522590	581440	452130	384100	476020	643110	557230	646720	981990	1111000	1084200
Lmjp005033	Positive	347.08	314.04	346.069	C17H14O8	[M+H]+	Quercetagetin-3,4'-Dimethyl Ether	Flavonoids	Flavonols	-	1	19722000	18412000	18580000	5075100	4126100	4687700	3159300	125240	3178000	40500000	51027000	45364000
Lmjp004160	Positive	347.08	314.04	346.069	C17H14O8	[M+H]+	3,7-DimethylQuercetagetin-(3',4',5,6-Tetrahydroxy-3,7-dimethoxyflavone)	Flavonoids	Flavones	59171-23-2	3	3438200	3750600	3565600	4208100	3183700	3854400	201590	276860	173850	8594300	9923300	8875900
pmp000010	Positive	347.08	332.07	346.069	C17H14O8	[M+H]+	5,7,4',5'-Tetrahydro-3',6-dimethoxyflavone	Flavonoids	Flavones	-	3	16188000	16632000	16226000	450490	216490	366240	1701500	1099400	1795100	36517000	40716000	36235000
pmp000787	Positive	347.08	314.04	346.069	C17H14O8	[M+H]+	Axillarin (3,6-Dimethoxyquercetagetin)	Flavonoids	Flavonols	5188-73-8	3	2010600	1976700	1929600	531300	450600	439360	326440	370670	407930	4608500	5147100	4504900
Hmgp003163	Positive	347.08	332.05	346.07	C17H14O8	[M+H]+	3,3',5,7-Tetrahydroxy-4',6-Dimethoxyflavone; (Laciniatin)	Flavonoids	Flavonols	74161-28-7	3	166860000	162090000	169970000	25369000	20009000	22465000	259340000	237990000	265650000	83043000	60099000	66272000
Lmsp009245	Positive	347.11	197.05	346.105	C18H18O7	[M+H]+	3',5-Dihydroxy-4',6,7-Trimethoxyflavanone	Flavonoids	Flavanones	-	3	13723000	13349000	13935000	4955000	3873000	4332300	1908500	1929500	2142900	28394000	29997000	29561000
mws1629	Negative	345.12	183.2	346.126	C15H22O9	[M-H]-	Aucubin	Terpenoids	Sesquiterpenoids	479-98-1	3	1621200	1468400	1369800	2093300	1782800	2446600	1134400	1128800	1208200	756040	749870	755320
Lmdn001560	Negative	345.12	165.06	346.126	C15H22O9	[M-H]-	6-DeoxyCatalpol	Terpenoids	Monoterpenoids	99499-99-7	1	203250	253130	208300	283410	264860	284410	149790	131710	132020	275970	307990	263380
mws0874	Negative	346.06	210.9	347.063	C10H14N5O7P	[M-H]-	3'-Adenylic Acid	Nucleotides and derivatives	Nucleotides and derivatives	84-21-9	3	600060	591900	702170	268310	329770	272330	644850	764890	642110	1373600	1648400	1620700
pmb0981	Positive	348.07	136	347.063	C10H14N5O7P	[M+H]+	Adenosine 5'-monophosphate	Nucleotides and derivatives	Nucleotides and derivatives	61-19-8	3	7893200	8645000	8140900	6693400	6711000	6969600	5545500	5214900	5259500	16171000	15911000	14998000
pmb0532	Positive	349.05	137.3	348.047	C10H13N4O8P	[M+H]+	Inosine 5'-monophosphate	Nucleotides and derivatives	Nucleotides and derivatives	131-99-7	3	457620	498820	428870	410510	460880	465000	369450	352040	352420	898730	1052100	974660
pma0633	Positive	349.26	204.3	348.252	C19H32N4O2	[M+H]+	N-p-Coumaroylspermine	Alkaloids	Phenolamine	130210-35-4	3	1634000	1578200	1661000	383920	400630	723180	4231700	4379200	4281200	378890	238570	263140
pmb1562	Positive	351.25	146.9	350.246	C21H34O4	[M+H]+	1-Stearidonoyl-Glycerol	Lipids	Glycerol ester	-	1	2381000	2379200	1722600	1668900	2584500	2049000	2357300	2287500	2113100	1765800	982770	1029900
mws4108	Positive	353.14	189.1	352.131	C21H20O5	[M+H]+	1-Methoxyphaseollin	Lignans and Coumarins	Coumarins	157226-48-7	3	866510	874250	884620	1047500	1012200	1114600	1114200	1195700	1124800	281790	268840	284630
Zmap010726	Positive	353.23	149.1	352.225	C20H32O5	[M+H]+	Balsamiferine E	Terpenoids	Sesquiterpenoids	-	3	43728000	43154000	41717000	64145000	62111000	68340000	39218000	41382000	40794000	11777000	12705000	11752000
Lmhp011388	Positive	353.27	261.22	352.261	C21H36O4	[M+H]+	2-α-Linolenoyl-glycerol	Lipids	Glycerol ester	55268-58-1	1	4856500	4869400	4575800	4625900	4910100	5056800	7966800	8531200	8522800	1792800	1584400	1621900
Lmhp011562	Positive	353.27	261.22	352.261	C21H36O4	[M+H]+	1-α-Linolenoyl-glycerol	Lipids	Glycerol ester	-	1	37033000	36525000	35877000	33797000	32443000	35457000	56646000	58664000	58814000	13020000	10802000	10151000
mws0748	Negative	353.09	191.1	354.095	C16H18O9	[M-H]-	1-Caffeoylquinic acid	Phenolic acids	Phenolic acids	1241-87-8	1	27072000	29824000	34619000	43074000	38445000	42485000	32250000	38935000	36698000	8821100	8495500	8498400
pme1816	Negative	353.09	191	354.095	C16H18O9	[M-H]-	Neochlorogenic acid (5-O-Caffeoylquinic acid)	Phenolic acids	Phenolic acids	906-33-2	1	92315000	96610000	96328000	127580000	139250000	134810000	52721000	50229000	56275000	103390000	108800000	105400000
mws0178	Negative	353.09	191.01	354.095	C16H18O9	[M-H]-	Chlorogenic acid (3-O-Caffeoylquinic acid)	Phenolic acids	Phenolic acids	327-97-9	1	449880000	477990000	482890000	500720000	494580000	493810000	433340000	474140000	450550000	467770000	519900000	489820000
MWSmce024	Positive	355.1	193.05	354.095	C16H18O9	[M+H]+	Scopoletin-7-O-glucoside (Scopolin)	Lignans and Coumarins	Coumarins	531-44-2	1	88976000	120670000	138320000	240100000	204730000	234100000	5000800	10665000	6159300	8212200	3334600	4575500
mws2108	Negative	353.09	191.05	354.095	C16H18O9	[M-H]-	Cryptochlorogenic acid (4-O-Caffeoylquinic acid)	Phenolic acids	Phenolic acids	905-99-7	1	339980000	347340000	362760000	440930000	413270000	441100000	347440000	348800000	336170000	379250000	453780000	434860000
Lmhp012042	Positive	355.28	263.24	354.277	C21H38O4	[M+H]+	2-Linoleoylglycerol	Lipids	Glycerol ester	3443-82-1	1	213130	230410	202850	202330	219240	207990	257110	272480	355540	239640	225170	219680
Lmhp112042	Positive	355.28	263.24	354.277	C21H38O4	[M+H]+	1-Linoleoylglycerol	Lipids	Glycerol ester	2277-28-3	1	141560	158440	181150	125570	141220	140360	208230	242180	221890	142480	105850	146950
Zmhn002334	Negative	355.1	193.05	356.111	C16H20O9	[M-H]-	6-O-Feruloyl-β-D-glucose	Phenolic acids	Phenolic acids	137887-25-3	3	972810	916750	1060700	1479900	1350700	1453000	550290	580750	680170	820590	765960	854380
Lmsn003318	Negative	355.1	175.04	356.111	C16H20O9	[M-H]-	1-O-Feruloyl-β-D-glucose	Phenolic acids	Phenolic acids	7196-71-6	3	1224200	1280200	1246500	1472500	1406500	1630900	960370	1119100	1149900	1439800	1405900	1516900
pmb0296	Positive	357.3	265.4	356.293	C21H40O4	[M+H]+	1-Oleoyl-Sn-Glycerol	Lipids	Glycerol ester	129784-87-8	3	271970	313350	245620	232300	225750	119470	365750	299790	315980	185760	173560	236850
Smhp011040	Positive	359.11	298.08	358.105	C19H18O7	[M+H]+	ageconyflavone B	Flavonoids	Flavones	-	3	17963000	18619000	18643000	48320000	41902000	48531000	1103600	1134100	1165100	1518900	961200	995870
Lmjp007279	Positive	359.11	326.08	358.105	C19H18O7	[M+H]+	Penduletin 4'-Methyl Ether (5-Hydroxy-3,6,7,4'-Tetramethoxyflavone)	Flavonoids	Flavones	14787-34-9	1	122510000	124900000	125610000	251660000	233120000	253450000	8643700	8471300	8669500	11738000	7066500	8107700
Zmjp010694	Positive	359.11	344.09	358.105	C19H18O7	[M+H]+	5-Hydroxy-3,7,3',4'-tetramethoxyflavone (Retusin)	Flavonoids	Flavones	1245-15-4	3	63589000	65545000	65154000	152900000	133610000	148910000	4057000	4025100	4326300	6312300	4010900	4410300
mws1526	Positive	359.13	197	358.126	C16H22O9	[M+H]+	Sweroside	Terpenoids	Monoterpenoids	14215-86-2	3	2333400	3240000	4243300	3198600	2514100	2820600	1083900	1108900	2287800	2449000	2854600	1697000
mws0097	Negative	357.13	151	358.142	C20H22O6	[M-H]-	Pinoresinol*	Lignans and Coumarins	Lignans	487-36-5	1	2241900	2151300	2308300	1826000	2038200	1926200	1575900	1373100	1521000	3414100	2943400	3152000
Lmsp004450	Positive	359.15	131.05	358.142	C20H22O6	[M+H]+	Dehydrodiconiferyl alcohol	Phenolic acids	Phenolic acids	97465-82-2	1	502910	505720	418440	736290	594460	527350	227480	169010	305270	1676400	1564700	990500
Lmdn004267	Negative	357.13	151.04	358.142	C20H22O6	[M-H]-	Epipinoresinol*	Lignans and Coumarins	Lignans	24404-50-0	1	2555900	2518000	2487800	2252800	2175800	2337600	1732300	1624600	1629000	3663800	3506300	3656100
pmp000788	Positive	361.09	346.06	360.084	C18H16O8	[M+H]+	Chrysosplenol D	Flavonoids	Flavones	14965-20-9	2	389310000	397100000	396650000	394170000	374680000	388510000	36617000	31130000	186840000	75820000	90330000	293410000
pmp000009	Positive	361.09	303.05	360.084	C18H16O8	[M+H]+	Centaureidin (5,7,3'-Trihydroxy-3,6,4'-Trimethoxyflavone)	Flavonoids	Flavones	17313-52-9	1	129470000	130650000	130860000	235480000	219020000	233010000	17954000	17016000	19192000	35966000	39607000	35856000
Lmxn007456	Negative	359.08	329.03	360.084	C18H16O8	[M-H]-	Acerosin	Flavonoids	Flavones	15835-74-2	1	379740000	381600000	382110000	401120000	394930000	393240000	104810000	106000000	159190000	152150000	147410000	138700000
Lmjp005224	Positive	361.09	328.06	360.084	C18H16O8	[M+H]+	4',5,7-Trihydroxy-3',3,6-Trimethoxyflavone (Jaceidin)	Flavonoids	Flavones	10173-01-0	1	443290000	452850000	456420000	433000000	426830000	441700000	207700000	217760000	219130000	331600000	337340000	326520000
pme0085	Negative	359.08	196.7	360.084	C18H16O8	[M-H]-	Rosmarinic acid	Phenolic acids	Phenolic acids	537-15-5	3	640350	605880	733500	2600900	2007100	1783000	55986	94616	67876	92399	83943	100420
Lmxn007955	Negative	359.08	329.03	360.084	C18H16O8	[M-H]-	Sudachitin	Flavonoids	Flavones	4281-28-1	1	373520000	379870000	378760000	396130000	390370000	396280000	105170000	105250000	112020000	149400000	144850000	144880000
pmb3107	Negative	359.1	182.1	360.106	C15H20O10	[M-H]-	Glucosyringic Acid	Phenolic acids	Phenolic acids	-	1	14966000	14685000	14998000	13348000	13544000	13825000	13101000	11573000	12297000	22515000	22493000	23637000
Lmmn003748	Negative	359.15	180.08	360.157	C20H24O6	[M-H]-	Isolariciresinol	Lignans and Coumarins	Lignans	548-29-8	2	437210	426590	414090	26750	31117	33214	111010	77255	76146	804990	879840	1049600
pmb0998	Positive	364.07	152.1	363.058	C10H14N5O8P	[M+H]+	Guanosine 5'-monophosphate	Nucleotides and derivatives	Nucleotides and derivatives	85-32-5	1	7297700	8564200	8366300	8789400	8571600	8635400	6802200	5547300	6163400	10113000	12790000	10137000
Lmmp001993	Positive	367.27	222.11	366.263	C19H34N4O3	[M+H]+	Dihydrocaffeoylspermine	Alkaloids	Phenolamine	-	3	566960	446620	597670	175830	174760	147960	585100	726290	713610	538450	706330	625630
Lmgp003270	Positive	369.16	177.06	368.074	C16H16O10	[M+H]+	Scopoletin-7-O-glucuronide	Lignans and Coumarins	Coumarins	132752-65-9	3	34004000	37296000	31409000	74356000	114110000	52499000	19530000	19169000	13753000	3009700	3611500	4345800
pma3724	Positive	369.1	177.1	368.111	C17H20O9	[M+H]+	1-O-Feruloylquinic acid	Phenolic acids	Phenolic acids	-	3	48439000	40530000	78245000	121590000	140260000	102570000	21644000	37867000	27819000	6520000	4145000	4332100
pmb0752	Positive	369.12	177.1	368.111	C17H20O9	[M+H]+	3-O-Feruloylquinic acid	Phenolic acids	Phenolic acids	1899-29-2	2	569830	489740	469940	1922800	1365700	1233500	158120	217250	241320	108320	174900	170370
mws0179	Negative	367.1	190.9	368.111	C17H20O9	[M-H]-	Chlorogenic acid methyl ester	Phenolic acids	Phenolic acids	29708-87-0	3	35249000	37120000	38318000	56763000	61241000	60867000	34080000	35680000	39168000	7557400	6535500	6527000
MWSmce025	Negative	369.09	207.03	370.09	C16H18O10	[M-H]-	Fraxetin-8-O-glucoside (Fraxin)	Lignans and Coumarins	Coumarins	524-30-1	1	14853000	14528000	15149000	37419000	35462000	37324000	1303200	1224600	1421700	1824300	1880000	1979400
Lmbp002309	Positive	371.1	209.05	370.126	C17H22O9	[M+H]+	Sinapaldehyde-4-O-Glucoside	Phenolic acids	Phenolic acids	154461-65-1	3	3638600	3922400	3702200	5000800	5279700	5130200	5107700	4859200	4906900	1946700	1521100	1971400
Hmgn002833	Negative	371.11	297.11	372.12	C20H20O7	[M-H]-	4-Ketopinoresinol	Others	Others	-	2	1882900	1517400	2063300	132980	124580	136410	7173000	6909400	5072400	553530	544060	560690
Zmsp007375	Positive	373.13	343.08	372.121	C20H20O7	[M+H]+	3,5,7,3'4'-Pentamethoxyflavone	Flavonoids	Flavones	1247-97-8	3	302330	306450	303370	144220	138640	158900	498420	471180	425860	188160	157890	168330
Lmcp007155	Positive	373.13	343.08	372.121	C20H20O7	[M+H]+	3',4',5',5,7-Pentamethoxyflavone	Flavonoids	Flavones	53350-26-8	3	302330	306450	303370	144220	138640	158900	498420	471180	425860	188160	157890	168330
mws0011	Negative	371.13	209	372.142	C17H24O9	[M-H]-	Syringin	Phenolic acids	Phenolic acids	118-34-3	3	5307900	6461800	5916900	4599800	4493300	3192000	20528000	14008000	22150000	1803100	1240100	1506800
MWSslk244	Positive	375.11	342.08	374.1	C19H18O8	[M+H]+	Casticin (5,3'-Dihydroxy-3,6,7,4'-Tetramethoxyflavone)	Flavonoids	Flavones	479-91-4	1	365940000	372640000	372140000	399410000	388560000	397360000	388580000	396370000	383470000	261710000	253940000	253500000
Zmjp009119	Positive	375.11	345.06	374.1	C19H18O8	[M+H]+	5,4'-Dihydroxy-3,6,7,3'-tetramethoxyflavone	Flavonoids	Flavones	130252-52-7	3	318380000	318200000	325190000	348780000	335620000	347600000	347630000	351780000	356940000	189770000	183820000	182630000
MWSHY0096	Positive	375.11	342.07	374.1	C19H18O8	[M+H]+	Chrysosplenetin (Quercetagetin-3,6,7,3'-tetramethyl ether)	Flavonoids	Flavones	603-56-5	1	366780000	366040000	365460000	388760000	377430000	385940000	381630000	375350000	382250000	258220000	228070000	239870000
Hmmp007513	Positive	375.11	345.06	374.1	C19H18O8	[M+H]+	5,7-Dihydroxy-6,3',4',5'-tetramethoxyflavone (Arteanoflavone)	Flavonoids	Flavones	68710-17-8	3	319850000	326770000	332250000	352980000	338430000	347730000	354780000	352540000	362080000	193360000	182210000	185600000
Lmjp007670	Positive	375.11	345.06	374.1	C19H18O8	[M+H]+	Hymenoxin	Flavonoids	Flavonols	56003-01-1	3	319850000	326770000	332250000	352980000	338430000	347730000	354780000	352540000	362080000	193360000	182210000	185600000
mws1574	Negative	373.11	123	374.121	C16H22O10	[M-H]-	Geniposidic acid	Terpenoids	Monoterpenoids	27741-01-1	3	857220	802890	855020	517540	458190	521560	277620	283000	316710	2932300	3740400	3363400
pmp000695	Positive	375.13	177.05	374.121	C16H22O10	[M+H]+	Swertiamarin	Terpenoids	Monoterpenoids	17388-39-5	3	122240	117620	101640	102440	178420	212540	74122	151490	81049	119780	147460	102180
Hmgn004139	Negative	373.13	329.05	374.136	C20H22O7	[M-H]-	Isohydroxymatairesinol	Lignans and Coumarins	Lignans	-	3	902600	1009200	927440	169580	165090	293170	3349400	3223800	3173700	456190	476030	475450
mws0232	Positive	377.15	243	376.138	C17H20N4O6	[M+H]+	Riboflavin (Vitamin B2)	Others	Vitamin	83-88-5	1	58644000	51614000	58002000	60054000	61339000	66892000	92610000	92357000	95157000	42926000	48592000	46172000
MWS0952	Negative	380.26	78.96	381.264	C18H40NO5P	[M-H]-	Dihydrosphingosine-1-Phosphate	Lipids	Sphingolipids	19794-97-9	3	96873	98621	101550	109460	109900	102290	93058	94944	89886	100730	92077	98964
pme3337	Positive	384.12	252	383.108	C14H17N5O8	[M+H]+	Succinyladenosine	Nucleotides and derivatives	Nucleotides and derivatives	4542-23-8	1	54466000	57268000	62137000	37596000	33778000	38810000	100410000	101110000	103080000	24722000	23560000	26044000
Lmbp003208	Positive	385.12	223.06	384.106	C17H20O10	[M+H]+	Fraxidin-8-O-glucoside	Lignans and Coumarins	Coumarins	-	3	3368500	4261900	4928600	476670	350550	504330	292020	324350	273900	13559000	13791000	14021000
pme1286	Positive	385.13	250	384.122	C14H20N6O5S	[M+H]+	S-(5'-Adenosy)-L-homocysteine	Amino acids and derivatives	Amino acids and derivatives	979-92-0	3	86890	115430	93592	115160	110380	127990	130970	121300	116760	109730	142870	115510
HJN003	Negative	385.11	223.06	386.122	C17H22O10	[M-H]-	1-O-Sinapoyl-β-D-glucose	Phenolic acids	Phenolic acids	-	3	825100	710420	737380	391040	328490	351240	1262700	1289700	1269900	570260	581190	611130
MWSHY0101	Positive	389.12	359.08	388.116	C20H20O8	[M+H]+	5-Hydroxy-6,7,8,3',4'-pentamethoxyflavone	Flavonoids	Flavones	2174-59-6	3	27997000	29090000	27590000	58103000	54035000	60421000	10223000	10877000	10924000	6031300	5750100	5769400
Lmjp006769	Positive	389.12	331.08	388.116	C20H20O8	[M+H]+	Artemetin (5-Hydroxy-3,3',4',6,7-pentamethoxyflavone)	Flavonoids	Flavones	479-90-3	1	16468000	15965000	16761000	35264000	32466000	36651000	6014500	6311200	6461700	3551600	3170500	3161300
mws1565	Positive	389.14	209.08	388.137	C17H24O10	[M+H]+	Geniposide	Terpenoids	Monoterpenoids	24512-63-8	3	284690	295160	236450	312420	176210	225180	451240	507290	408780	291890	257250	272020
Cmjp004550	Positive	391.16	179.07	390.153	C17H26O10	[M+H]+	Loganin	Terpenoids	Monoterpenoids	18524-94-2	3	445130	423600	464310	787190	896010	753020	211920	277440	271380	76088	78817	111510
mws1051	Positive	400.14	251	399.145	C15H23N6O5S	[M+H]+	S-Adenosylmethionine	Amino acids and derivatives	Amino acids and derivatives	485-80-3	3	24961	28172	34332	29247	26620	36252	15994	51101	77288	5847.3	14045	10602
pmb0673	Positive	403.1	367.1	402.095	C20H18O9	[M+H]+	Apigenin-6-C-arabinoside	Flavonoids	Flavonoid carbonoside	-	3	1822900	2012200	1884700	1630700	1752300	1652900	3270200	3113800	3012000	404780	314610	330540
pmb0681	Positive	403.1	367.08	402.095	C20H18O9	[M+H]+	Apigenin-8-C-Arabinoside	Flavonoids	Flavonoid carbonoside	-	3	1804400	1558400	1604900	1617500	1336700	1989400	2989500	3151100	3368400	443740	326420	339210
Cmjn004337	Negative	401.14	269.1	402.153	C18H26O10	[M-H]-	Benzyl-(2''-O-xylosyl)glucoside	Phenolic acids	Phenolic acids	-	3	5024500	4653900	5083000	108950	125120	119830	4684500	1309400	1406300	7196600	7277100	6636500
pme3007	Negative	402.99	159	404.002	C9H14N2O12P2	[M-H]-	Uridine 5'-diphosphate	Nucleotides and derivatives	Nucleotides and derivatives	27821-45-0	3	240930	257790	265690	345480	283130	313350	286710	304620	294500	133670	178850	146200
MWSslk197	Positive	405.14	165.05	404.132	C17H24O11	[M+H]+	Secoxyloganin	Terpenoids	Sesquiterpenoids	58822-47-2	3	138560	91115	213950	251570	111330	141800	49987	73658	97853	175390	237930	253410
Zmsn002115	Negative	411.2	279.15	412.21	C21H32O8	[M-H]-	Sonchuside A	Terpenoids	Sesquiterpenoids	111618-82-7	3	212780	226510	228820	46090	34373	70608	350070	418400	426100	224830	213800	34880
Lmyn002435	Negative	415.16	253.07	416.168	C19H28O10	[M-H]-	Hydrangeifolin I	Phenolic acids	Phenolic acids	-	3	657250	940770	758780	1260400	1793300	2244000	126970	137220	163390	260920	248800	279880
pmn001637	Negative	417.08	285	418.09	C20H18O10	[M-H]-	Kaempferol-3-O-arabinoside (Juglanin)	Flavonoids	Flavonols	5041-67-8	1	1686700	1548500	1691500	60282	83321	81421	3442400	3832500	4017900	964210	701550	501040
MWS20152	Negative	417.16	402.1	418.163	C22H26O8	[M-H]-	Syringaresinol	Lignans and Coumarins	Lignans	21453-71-4	2	905600	716410	858650	39469	48981	92062	2144700	2485700	2271800	206310	363340	192360
mws1089	Negative	421.1	241	422.082	C12H23O14P	[M-H]-	Sucrose-6-phosphate	Others	Saccharides and Alcohols	-	3	952870	1724700	1784200	862040	1564900	734930	844620	686690	725040	2572300	973610	705090
mws2523	Negative	421.08	241.1	422.083	C12H23O14P	[M-H]-	Trehalose 6-phosphate	Others	Saccharides and Alcohols	4484-88-2	3	1909300	902670	1819900	2114800	902430	2107400	984370	1125800	1048000	3316600	2830800	4507800
pmb0864	Positive	426.26	285.24	425.254	C19H40NO7P	[M+H]+	LysoPE 14:0	Lipids	LPE	-	1	2176100	2351600	2297800	568870	623090	524230	5174800	5085300	5104700	748920	674240	790990
Lmhp008337	Positive	426.26	285.24	425.254	C19H40NO7P	[M+H]+	LysoPE 14:0(2n isomer)	Lipids	LPE	-	1	133600	140600	161720	62430	38623	51469	476470	447090	295910	76810	94102	60104
pme2117	Negative	426	159	427.029	C10H15N5O10P2	[M-H]-	Adenosine 5'-diphosphate	Nucleotides and derivatives	Nucleotides and derivatives	58-64-0	3	39229	46306	49998	85683	61193	69876	16846	91051	24006	134350	134880	125880
mws0048	Negative	431.1	311	432.106	C21H20O10	[M-H]-	Apigenin-8-C-Glucoside (Vitexin)*	Flavonoids	Flavonoid carbonoside	3681-93-4	1	54789000	64079000	64187000	149260000	133560000	151360000	6524500	5892100	6373900	4740400	3639800	3642400
MWS20148	Positive	433.11	271.07	432.106	C21H20O10	[M+H]+	Apigenin-4'-O-glucoside*	Flavonoids	Flavones	-	3	48724000	49581000	48692000	100930000	107110000	108370000	41875000	41554000	37880000	37563000	41657000	45353000
MWSHY0189	Positive	433.11	271.07	432.106	C21H20O10	[M+H]+	Apigenin-7-O-glucoside(Cosmosiin)*	Flavonoids	Flavones	578-74-5	2	50053000	50605000	50116000	107850000	110280000	104250000	41287000	37224000	35376000	38694000	45425000	38563000
mws1434	Negative	431.1	311	432.106	C21H20O10	[M-H]-	Apigenin-6-C-glucoside (Isovitexin)*	Flavonoids	Flavonoid carbonoside	38953-85-4	1	62640000	63093000	63886000	149540000	136410000	150990000	5726800	5974600	6857100	4463300	3939700	4399900
pmp000117	Positive	433.15	403.11	432.142	C22H24O9	[M+H]+	3,5,6,7,8,3',4'-Heptamethoxyflavone	Flavonoids	Flavonols	1178-24-1	3	62085	54088	69734	23607	33262	67307	71772	93433	152650	147820	82577	64604
Lmtn002324	Negative	431.15	269.1	432.163	C19H28O11	[M-H]-	Benzyl-(2''-O-glucosyl)glucoside	Phenolic acids	Phenolic acids	-	2	411840	517090	445440	790300	547800	868290	562300	506770	490210	216670	204110	193090
Lmdp003509	Positive	435.09	303.06	434.085	C20H18O11	[M+H]+	Quercetin-3-O-xyloside (Reynoutrin)	Flavonoids	Flavonols	549-32-6	3	551370	696670	743830	1551200	1800300	1523700	829340	1011500	1086100	613930	665660	573050
mws1179	Negative	433.11	271	434.121	C21H22O10	[M-H]-	Naringenin-7-O-glucoside (Prunin)	Flavonoids	Flavanones	529-55-5	1	2446700	2031100	2208300	5695100	4748700	5990300	562520	700470	752590	267900	256080	230570
mws2118	Negative	435.13	166.7	436.137	C21H24O10	[M-H]-	Phloretin-2'-O-glucoside (Phlorizin)	Flavonoids	Chalcones	60-81-1	3	32224	29270	45289	17418	10032	14833	109150	87410	83456	25257	25505	31776
Lmfn004093	Negative	435.13	315.09	436.137	C21H24O10	[M-H]-	Phloretin-4'-O-glucoside (Trilobatin)	Flavonoids	Chalcones	4192-90-9	3	4752200	4880200	4846800	2116500	2379300	2177100	125100	159280	147450	14374000	15683000	13541000
pma0692	Positive	438.24	147.04	437.231	C25H31N3O4	[M+H]+	N1,N10-Bis(p-coumaroyl)spermidine	Alkaloids	Phenolamine	114916-05-1	3	101970000	128230000	104500000	137330	101090	485130	256910000	249500000	239720000	21320000	14823000	16950000
Lmhp008440	Positive	438.26	297.24	437.254	C20H40NO7P	[M+H]+	LysoPE 15:1	Lipids	LPE	-	3	103660	157410	130910	131100	142170	112700	173410	276880	256390	111830	99417	74851
Lmhp008273	Positive	438.26	297.24	437.254	C20H40NO7P	[M+H]+	LysoPE 15:1(2n isomer)	Lipids	LPE	-	3	103660	157410	130910	131100	142170	112700	173410	276880	256390	111830	99417	74851
pmb0862	Positive	440.28	184.07	439.27	C20H42NO7P	[M+H]+	LysoPC 12:0	Lipids	LPC	20559-18-6	3	182100	237820	240200	101150	112930	144220	452000	440890	547680	123350	78113	107170
Lmhp009187	Positive	440.28	299.26	439.27	C20H42NO7P	[M+H]+	LysoPE 15:0	Lipids	LPE	-	1	4635400	4427300	4738900	2728900	4276200	3320800	6697700	7129600	7101700	2596900	3129200	2947200
Lmhp008885	Positive	440.28	299.26	439.27	C20H42NO7P	[M+H]+	LysoPE 15:0(2n isomer)	Lipids	LPE	-	1	344080	364000	391300	234500	278000	289060	624360	428750	477940	200280	294600	224550
mws0355	Negative	441.08	169.02	442.09	C22H18O10	[M-H]-	Catechin gallate*	Flavonoids	Flavanols	130405-40-2	3	179600	193120	183870	157230	138440	138550	273000	289300	286200	131740	119410	101200
mws1397	Negative	441.08	169	442.09	C22H18O10	[M-H]-	Epicatechin gallate*	Flavonoids	Flavanols	1257-08-5	3	292060	282580	324550	112490	107070	106530	191760	233520	166870	146930	148480	127780
MWSHY0031	Positive	447.09	271.06	446.085	C21H18O11	[M+H]+	Apigenin-7-O-glucuronide	Flavonoids	Flavones	29741-09-1	1	351970000	370260000	385360000	4642800	7319100	10166000	14743000	13145000	12125000	405650000	444530000	457740000
Hmcp002316	Positive	449.11	317.06	448.1	C21H20O11	[M+H]+	Isorhamnetin-3-O-arabinoside	Flavonoids	Flavonols	-	3	292570	554460	345810	486910	332410	432290	534110	325040	493320	683110	452510	334190
mws0913	Negative	447.09	285	448.101	C21H20O11	[M-H]-	Kaempferol-3-O-galactoside (Trifolin)	Flavonoids	Flavonols	23627-87-4	1	9432600	8926400	10449000	6114600	4799100	5006800	25460000	25870000	27393000	3955200	4137000	3465300
Hmpp003270	Positive	449.11	287.05	448.101	C21H20O11	[M+H]+	Luteolin-4'-O-glucoside	Flavonoids	Flavones	6920-38-3	3	12029000	12021000	12265000	28428000	28331000	32191000	5439200	5534300	5766800	15483000	17164000	15423000
mws2209	Positive	449.11	287.06	448.101	C21H20O11	[M+H]+	Kaempferol-3-O-glucoside (Astragalin)*	Flavonoids	Flavonols	480-10-4	1	28336000	43660000	34848000	20915000	21634000	25901000	45538000	83382000	48775000	16090000	12596000	13623000
mws0089	Negative	447.09	285.04	448.101	C21H20O11	[M-H]-	Kaempferol-7-O-glucoside*	Flavonoids	Flavonols	16290-07-6	1	10010000	9596600	9205800	5219200	4980300	6545700	24592000	26603000	24839000	4334200	3224300	2976500
mws1299	Positive	449.11	299.05	448.101	C21H20O11	[M+H]+	Luteolin-8-C-glucoside (Orientin)*	Flavonoids	Flavonoid carbonoside	28608-75-5	1	8502400	8211100	7277400	24062000	16991000	20157000	418390	429320	469200	4478000	5528000	5610000
Xmyp005654	Positive	449.11	287.06	448.101	C21H20O11	[M+H]+	Kaempferol-4'-O-glucoside	Flavonoids	Flavonols	-	1	30976000	33997000	31494000	22026000	24366000	19839000	52851000	52242000	60410000	15017000	12641000	16673000
MWSHY0016	Positive	449.11	299.06	448.101	C21H20O11	[M+H]+	Luteolin-6-C-glucoside (Isoorientin)*	Flavonoids	Flavonoid carbonoside	4261-42-1	1	7461900	7274100	8372300	23232000	15905000	21300000	384390	418220	432980	3802400	4545300	5063400
MWSHY0104	Positive	449.11	287.06	448.101	C21H20O11	[M+H]+	Luteolin-7-O-glucoside (Cynaroside)	Flavonoids	Flavones	5373-11-5	3	34509000	33297000	33099000	22044000	22885000	23014000	47221000	58593000	69518000	19937000	19097000	18270000
pmn001716	Negative	447.09	285.04	448.101	C21H20O11	[M-H]-	Carthamone	Flavonoids	Chalcones	86579-00-2	1	7920900	5139700	6971600	5134400	4551400	4358500	16982000	16196000	16868000	2812000	2300500	2334400
MWS20147	Positive	449.11	287.06	448.101	C21H20O11	[M+H]+	Luteolin-3'-O-glucoside	Flavonoids	Flavones	5154-41-6	3	11321000	11921000	10652000	29046000	23086000	29624000	4869300	4837200	5202300	14818000	15336000	14631000
MWS20145	Positive	451.12	289.07	450.116	C21H22O11	[M+H]+	Eriodictyol-7-O-glucoside	Flavonoids	Flavanones	38965-51-4	3	8397200	7635000	6724100	14192000	7730900	11796000	6441400	7652500	8001600	4449400	6398800	5845000
Cmxp003975	Positive	451.12	289.07	450.116	C21H22O11	[M+H]+	Okanin-4'-O-glucoside(Marein)	Flavonoids	Chalcones	535-96-6	3	8951900	6356200	6914100	15141000	8057200	11036000	6207100	6899400	7050900	6154900	6379400	6147100
mws1361	Negative	449.11	151	450.116	C21H22O11	[M-H]-	Taxifolin-3-O-rhamnoside (Astilbin)	Flavonoids	Flavanonols	29838-67-3	3	1049600	917520	990640	1921600	2062200	2155300	658010	683430	674180	321580	267640	268030
Lmtn002796	Negative	449.1	287.05	450.116	C21H22O11	[M-H]-	Aromadendrin-7-O-glucoside	Flavonoids	Flavanonols	28189-90-4	3	687700	849850	670080	729720	547220	615540	410010	387020	484510	4151400	1406300	1726000
MWSmce674	Positive	451.36	89.06	450.35	C31H46O2	[M+H]+	Phylloquinone (Vitamin K1)	Others	Vitamin	84-80-0	3	31730	29799	31803	10896	26968	30828	47236	49577	40614	25101	30742	27815
Lmhp009034	Positive	452.28	311.26	451.27	C21H42NO7P	[M+H]+	LysoPE 16:1	Lipids	LPE	-	2	2327500	2576300	2448500	1776000	1809400	1748400	4679600	4466300	4860100	1109100	1684800	1539000
Lmhp008763	Positive	452.28	311.26	451.27	C21H42NO7P	[M+H]+	LysoPE 16:1(2n isomer)	Lipids	LPE	-	2	2348000	2535200	2667900	1800900	1822200	1708300	4024200	4765400	4556700	1413100	1421900	1414500
Hmpn005101	Negative	451.12	289.07	452.131	C21H24O11	[M-H]-	Sieboldin	Flavonoids	Chalcones	18777-73-6	3	230280	238010	252380	159060	156280	138390	204350	197250	205810	393860	404330	476420
pmd0160	Positive	454.29	313.27	453.286	C21H44NO7P	[M+H]+	LysoPE 16:0(2n isomer)	Lipids	LPE	-	1	18427000	19029000	7939700	7643500	7581900	8835600	14736000	31985000	20504000	5475900	8253800	10691000
pmb0876	Positive	454.29	313.27	453.286	C21H44NO7P	[M+H]+	LysoPE 16:0	Lipids	LPE	53862-35-4	1	137080000	129950000	130340000	86975000	90378000	104480000	196880000	195110000	180620000	85994000	89099000	87037000
MWS5083	Negative	455.1	96.97	456.105	C17H21N4O9P	[M-H]-	Flavin Single Nucleotide(FMN)	Nucleotides and derivatives	Nucleotides and derivatives	6184-17-4	3	368030	428380	450150	504370	407430	411610	340560	310680	325050	750880	845410	785500
HJN110	Negative	455.36	455.36	456.36	C30H48O3	[M-H]-	Betulinic acid	Terpenoids	Triterpene	472-15-1	3	1067900	1078800	1149500	95053	79399	79019	50105	58931	69162	2613100	3139400	2680900
pmn001700	Negative	455.35	455.35	456.36	C30H48O3	[M-H]-	24,30-Dihydroxy-12(13)-ene-lupeol	Terpenoids	Triterpene	-	1	201580	193190	192360	152090	121370	143440	614020	598490	622790	208850	175880	215020
MWSHY0094	Positive	459.09	139.04	458.085	C22H18O11	[M+H]+	Gallocatechin gallate*	Flavonoids	Flavanols	4233-96-9	3	37041	36696	22279	27619	18697	15351	25575	30765	46756	37058	47960	13925
MWSHY0060	Positive	459.09	139.04	458.085	C22H18O11	[M+H]+	Epigallocatechin-3-gallate*	Flavonoids	Flavanols	989-51-5	3	37041	36696	22279	27619	18697	15351	25575	30765	46756	37058	47960	13925
pmb2654	Negative	460.1	117.9	461.153	C19H27NO12	[M-H]-	Anthranilate-1-O-Sophoroside	Phenolic acids	Phenolic acids	-	3	60685	51008	62495	70929	52865	56061	79642	92887	88808	35388	55489	40720
Lmzn001894	Negative	461.07	285.04	462.08	C21H18O12	[M-H]-	Kaempferol-3-O-glucuronide	Flavonoids	Flavonols	22688-78-4	1	387500000	387200000	381240000	3653400	3156600	6005800	25449000	26434000	28664000	549620000	572340000	568960000
MWSHY0121	Positive	463.09	287.06	462.08	C21H18O12	[M+H]+	Luteolin-7-O-glucuronide	Flavonoids	Flavones	29741-10-4	1	202340000	359010000	231530000	2312200	1272300	5326100	16547000	23369000	24144000	372860000	449790000	466000000
pmp000579	Positive	463.12	301.07	462.116	C22H22O11	[M+H]+	Diosmetin-7-O-galactoside*	Flavonoids	Flavones	-	1	174820000	208710000	188780000	138760000	123500000	148670000	281090000	255680000	241200000	93747000	94482000	94648000
HJAP011	Positive	463.11	343.08	462.116	C22H22O11	[M+H]+	Chrysoeriol-8-C-glucoside (Scoparin)	Flavonoids	Flavonoid carbonoside	301-16-6	3	1056800	868470	1068900	1834400	1433800	1556400	650340	516570	791000	554350	821980	761530
pmb2999	Negative	461.11	299.1	462.116	C22H22O11	[M-H]-	Chrysoeriol-5-O-glucoside	Flavonoids	Flavones	-	1	12125000	10674000	11890000	14120000	13792000	14318000	9943400	10593000	9881400	10130000	7752400	9576600
MWSHY0195	Positive	463.12	301.08	462.116	C22H22O11	[M+H]+	Hispidulin-7-O-Glucoside	Flavonoids	Flavones	17680-84-1	3	162170000	204830000	187250000	142200000	115290000	156750000	270390000	241040000	239800000	93351000	96195000	84627000
Lmjp003655	Positive	463.12	301.08	462.116	C22H22O11	[M+H]+	6-C-MethylKaempferol-3-glucoside	Flavonoids	Flavones	-	1	156340000	200510000	191380000	148210000	139400000	148780000	288640000	249010000	241670000	102330000	98319000	92853000
Hmmp004965	Positive	463.12	301.07	462.116	C22H22O11	[M+H]+	Diosmetin-7-O-glucoside*	Flavonoids	Flavones	20126-59-4	1	188090000	217880000	207400000	148070000	134720000	150300000	280600000	240970000	223950000	111260000	103840000	106760000
mws0856	Negative	463.09	301	464.096	C21H20O12	[M-H]-	Quercetin-4'-O-glucoside (Spiraeoside)	Flavonoids	Flavonols	20229-56-5	1	30106000	30690000	26026000	53927000	50404000	53889000	36059000	40039000	34839000	20135000	18978000	18201000
Hmcn001884	Negative	463.09	301.03	464.096	C21H20O12	[M-H]-	6-Hydroxyluteolin 5-glucoside	Flavonoids	Flavones	-	2	31600000	29583000	32715000	58780000	53720000	63366000	37601000	37830000	38134000	20294000	22663000	20121000
MWSHY0113	Positive	465.1	303.06	464.096	C21H20O12	[M+H]+	Quercetin-3-O-galactoside (Hyperin)*	Flavonoids	Flavonols	482-36-0	1	21888000	19837000	26285000	93176000	45221000	68171000	14839000	41716000	10499000	52621000	17074000	20332000
mws1329	Negative	463.09	301.03	464.096	C21H20O12	[M-H]-	Quercetin-7-O-glucoside*	Flavonoids	Flavonols	491-50-9	1	29618000	31758000	31142000	58191000	54163000	55315000	35047000	40778000	34817000	20219000	18670000	21707000
Lmzp002365	Positive	465.14	303.09	464.131	C22H24O11	[M+H]+	Hesperetin-7-O-glucoside	Flavonoids	Flavanones	31712-49-9	3	11617000	10194000	10849000	7977000	7681400	7964900	16091000	17664000	20070000	7562100	8787600	8377300
Lmhp009464	Positive	466.29	325.27	465.286	C22H44NO7P	[M+H]+	LysoPE 17:1(2n isomer)	Lipids	LPE	-	3	471360	425460	408770	591620	581440	643910	588220	732910	980980	309570	635110	446150
Lmhp009769	Positive	466.29	325.27	465.286	C22H44NO7P	[M+H]+	LysoPE 17:1	Lipids	LPE	-	3	128770	146140	141270	65332	95950	84836	223760	174770	207650	171430	188400	175590
Xmsn002700	Negative	465.13	303.06	466.111	C21H22O12	[M-H]-	Taxifolin-3'-O-glucoside	Flavonoids	Flavanonols	31106-05-5	3	1194900	1238000	1003700	2293200	2110800	2357800	1426200	1429400	1449300	776470	827210	824700
pmd0130	Positive	468.31	184.07	467.301	C22H46NO7P	[M+H]+	LysoPC 14:0	Lipids	LPC	20559-16-4	1	24508000	27096000	25819000	8218600	7956100	8130800	58408000	63320000	62710000	10365000	10624000	9885800
Lmmp003167	Positive	470.23	220.1	469.221	C25H31N3O6	[M+H]+	Bis(Caffeoyl)Spermidine	Alkaloids	Phenolamine	124935-80-4	3	163680	238720	239660	74918	29881	45832	471030	507930	646540	40465	38802	73614
pmn001704	Negative	469.33	423.33	470.34	C30H46O4	[M-H]-	2,3-Dihydroxy-5(6),12(13)-diene-ursolic acid	Terpenoids	Triterpene	-	3	64233	71778	67640	122730	132660	140090	9788.4	13675	11220	44164	51834	50168
Lmsn012627	Negative	469.33	423.33	470.34	C30H46O4	[M-H]-	2α,3α-Dihydroxyurs-12,18-dien-28-oic acid	Terpenoids	Triterpene	-	3	66622	58579	57719	110680	137110	147470	8030.7	8151.2	10410	44113	44504	54074
pmb1912	Positive	474.17	327	473.166	C20H23N7O7	[M+H]+	10-Formyltetrahydrofolic Acid	Alkaloids	Alkaloids	2800-34-2	3	4634300	4815700	4921100	3960300	3497600	3837300	5818900	6349400	6832500	4119000	5225400	4700800
MWSmce621	Negative	473.07	149.01	474.08	C22H18O12	[M-H]-	Chicoric Acid	Phenolic acids	Phenolic acids	70831-56-0	2	378320	392520	490040	616980	951280	1240800	368400	160280	116370	425080	859690	153930
pmp000581	Positive	475.12	271.06	474.116	C23H22O11	[M+H]+	Apigenin-7-O-(6''-acetyl)glucoside	Flavonoids	Flavones	72741-92-5	3	1847500	1914400	2012700	2401400	1892400	2164000	458960	483230	466140	3515600	4068000	3706100
Lmhp008801	Positive	476.28	335.26	475.27	C23H42NO7P	[M+H]+	LysoPE 18:3	Lipids	LPE	-	1	101460000	110550000	107140000	116860000	111560000	113030000	142480000	138960000	153730000	44554000	49606000	45361000
Lmhp008589	Positive	476.28	335.26	475.27	C23H42NO7P	[M+H]+	LysoPE 18:3(2n isomer)	Lipids	LPE	-	1	96214000	109090000	108090000	104630000	111990000	114150000	143340000	145350000	138210000	42425000	45526000	43537000
pmp000583	Positive	477.1	301.07	476.096	C22H20O12	[M+H]+	Diosmetin-7-O-glucuronide	Flavonoids	Flavones	35110-20-4	1	296040000	292440000	309810000	4676400	3862000	4529700	148210000	136790000	139190000	448290000	435240000	424940000
pmb0874	Positive	478.29	337.27	477.286	C23H44NO7P	[M+H]+	LysoPE 18:2(2n isomer)	Lipids	LPE	-	1	197980000	205060000	200660000	202550000	204100000	204250000	229770000	228070000	238350000	124720000	144000000	138760000
pmb0881	Positive	478.29	337.27	477.286	C23H44NO7P	[M+H]+	LysoPE 18:2	Lipids	LPE	-	1	190970000	199330000	198820000	197040000	203610000	205440000	238520000	233260000	225000000	129590000	148630000	139280000
Lmfn003760	Negative	477.07	301.04	478.075	C21H18O13	[M-H]-	Quercetin-4'-O-glucuronide	Flavonoids	Flavonols	201463-36-7	1	47037000	51429000	51478000	1085500	784300	1005000	5840700	5884900	6671800	102250000	109120000	104930000
Lmmp003783	Positive	479.09	303.05	478.075	C21H18O13	[M+H]+	Quercetin-3-O-glucuronide	Flavonoids	Flavonols	22688-79-5	3	12782000	18742000	15001000	284360	247130	253300	4020200	4721500	4667400	45931000	45921000	45970000
pmb0648	Positive	479.12	383.5	478.111	C22H22O12	[M+H]+	Isorhamnetin-8-C-glucoside	Flavonoids	Flavonoid carbonoside	-	3	68575	55239	41987	14893	21608	12438	53548	85945	121140	64496	27067	8780.4
Lmjp003295	Positive	479.12	317.07	478.111	C22H22O12	[M+H]+	6-Methoxykaempferol-3-O-glucoside	Flavonoids	Flavonols	63422-27-5	1	199130000	215990000	198090000	222620000	274640000	272890000	284470000	216390000	206150000	62638000	53264000	43525000
Hmcp002207	Positive	479.12	317.06	478.111	C22H22O12	[M+H]+	Isorhamnetin-7-O-glucoside (Brassicin)	Flavonoids	Flavonols	6743-96-0	1	82778000	78276000	92284000	106590000	56853000	59041000	121030000	97123000	114570000	80577000	79796000	104410000
Hmgp002036	Positive	479.12	317.06	478.112	C22H22O12	[M+H]+	Nepetin-7-O-glucoside(Nepitrin)	Flavonoids	Flavones	569-90-4	1	187160000	234470000	191080000	229380000	286960000	277510000	284200000	198850000	200040000	55443000	47953000	55182000
pmb2260	Positive	480.31	184.07	479.301	C23H46NO7P	[M+H]+	LysoPC 15:1	Lipids	LPC	-	3	2652400	3215100	2603700	1698500	2297600	2209500	4231700	4335200	4382000	2359100	2198500	1951300
mws0289	Positive	480.31	339.29	479.301	C23H46NO7P	[M+H]+	LysoPE 18:1	Lipids	LPE	89576-29-4	1	23113000	27845000	24112000	17627000	19520000	20424000	33638000	36230000	38731000	17914000	20725000	22281000
pmb0856	Positive	480.31	339.29	479.301	C23H46NO7P	[M+H]+	LysoPE 18:1(2n isomer)	Lipids	LPE	-	1	15881000	17109000	16578000	12454000	16612000	15407000	27078000	27862000	27625000	14450000	15731000	17654000
pmb0883	Positive	482.32	341.31	481.317	C23H48NO7P	[M+H]+	LysoPE 18:0	Lipids	LPE	69747-55-3	3	1590500	1793100	1758200	530740	664570	477000	2927900	3573300	3285600	894380	834700	804460
pmb0880	Positive	482.32	341.31	481.317	C23H48NO7P	[M+H]+	LysoPE 18:0(2n isomer)	Lipids	LPE	-	3	289810	321420	290430	222410	265110	255670	522370	508420	526580	327070	290970	294010
Lmhp009129	Positive	482.32	184.07	481.317	C23H48NO7P	[M+H]+	LysoPC 15:0(2n isomer)	Lipids	LPC	-	1	6874100	7137100	7344400	5189000	6119100	5808000	11008000	11377000	12019000	5449300	6051400	5817400
pmb2319	Positive	482.32	184.07	481.317	C23H48NO7P	[M+H]+	LysoPC 15:0	Lipids	LPC	108273-89-8	1	31877000	33924000	34690000	22076000	27423000	25279000	48529000	49731000	52422000	27012000	28814000	27274000
pma0680	Positive	484.24	220.1	483.237	C26H33N3O6	[M+H]+	N1-Caffeoyl-N10-Feruloylspermidine	Alkaloids	Phenolamine	-	3	53446	87161	47632	21902	31922	54929	127510	124110	74042	35983	52208	37562
Hmbp002498	Positive	487.14	193.05	486.137	C21H26O13	[M+H]+	Scopoletin-7-O-xylosyl(1→6)glucoside	Lignans and Coumarins	Coumarins	-	1	288320	250190	236770	518270	378430	572670	260870	243510	631040	64856	73340	102330
MWSmce613	Positive	489.12	264.04	488.107	C14H26N4O11P2	[M+H]+	Citicoline	Nucleotides and derivatives	Nucleotides and derivatives	987-78-0	3	116950	98644	139180	160770	135630	132670	70328	49683	41246	282010	63218	313370
Lmmp003903	Positive	491.12	287.05	490.111	C23H22O12	[M+H]+	Kaempferol-3-O-(2''-acetyl)glucoside	Flavonoids	Flavonols	-	1	4402300	3878200	4710500	4081600	3275400	3173500	5332600	4640400	6478300	4207400	4392100	4576300
Lmmn003398	Negative	489.11	285.04	490.111	C23H22O12	[M-H]-	Kaempferol-3-O-(6''-acetyl)glucoside	Flavonoids	Flavonols	-	1	19194000	19513000	19747000	3730600	2888500	3947800	44113000	48721000	48314000	20244000	20142000	19171000
pmb0863	Positive	492.31	184.07	491.301	C24H46NO7P	[M+H]+	LysoPC 16:2(2n isomer)	Lipids	LPC	-	1	4999200	5188100	5223700	2536700	2407100	2591700	6988300	7747700	7663000	5452400	6722100	5792000
pma1303	Positive	492.31	184.07	491.301	C24H46NO7P	[M+H]+	LysoPC 16:2	Lipids	LPC	-	3	5001700	5057800	5334300	2585900	2403700	2617600	7126100	7763800	7783800	5359500	7039800	5984000
pmb0736	Positive	493.13	331.08	492.127	C23H24O12	[M+H]+	Tricin-7-O-Glucoside	Flavonoids	Flavones	32769-01-0	1	313900000	293270000	329970000	73659000	66323000	76797000	379080000	382250000	387280000	167820000	167880000	175180000
Lmhp206353	Positive	493.13	331.08	492.127	C23H24O12	[M+H]+	Tricin-4'-O-glucoside	Flavonoids	Flavones	-	3	24629000	19420000	12785000	7679800	4974900	5175700	26957000	34008000	27062000	14480000	16216000	12267000
pmb3042	Negative	491.12	329.1	492.127	C23H24O12	[M-H]-	Tricin-5-O-Glucoside	Flavonoids	Flavones	32769-00-9	3	48031000	47116000	44727000	75324000	67440000	72328000	15845000	16495000	17301000	4184400	3144600	3282600
Hmgp002238	Positive	493.14	331.08	492.128	C23H24O12	[M+H]+	Jaceosidin-7-O-Glucoside	Flavonoids	Flavones	25474-11-7	1	282940000	273760000	300860000	64276000	54610000	65404000	363430000	337870000	341040000	148640000	153550000	160910000
Lmmn003041	Negative	491.19	359.15	492.2	C25H32O10	[M-H]-	Isolariciresinol-9'-O-xyloside	Lignans and Coumarins	Lignans	97055-97-5	3	37527	65883	57353	32788	23470	29247	74860	58991	66095	165440	58994	163230
pmp001270	Positive	494.32	184.07	493.317	C24H48NO7P	[M+H]+	LysoPC 16:1	Lipids	LPC	76790-27-7	1	42259000	44537000	45837000	37450000	37290000	39668000	67251000	76007000	75859000	28439000	35334000	31581000
Lmhp008833	Positive	494.32	184.07	493.317	C24H48NO7P	[M+H]+	LysoPC 16:1(2n isomer)	Lipids	LPC	-	1	11346000	10627000	12213000	11911000	11868000	13809000	10773000	12445000	12777000	8972200	10395000	10024000
Lmjp003231	Positive	495.11	333.07	494.106	C22H22O13	[M+H]+	Patuletin-3-O-glucoside	Flavonoids	Flavonols	-	1	194560000	224160000	228910000	240430000	272790000	311730000	99963000	118770000	114880000	56657000	33975000	32930000
pmd0132	Positive	496.34	184.07	495.332	C24H50NO7P	[M+H]+	LysoPC 16:0(2n isomer)	Lipids	LPC	-	1	178330000	182900000	188520000	155130000	144170000	147160000	269860000	259170000	262200000	133930000	148820000	140930000
pmb0855	Positive	496.34	184.07	495.332	C24H50NO7P	[M+H]+	LysoPC 16:0	Lipids	LPC	17364-16-8	1	495970000	511030000	498570000	450740000	465200000	458450000	544820000	554970000	556670000	473530000	483100000	482290000
Lmgp003989	Positive	499.13	163.04	498.116	C25H22O11	[M+H]+	Dicaffeoylshikimic acid	Phenolic acids	Phenolic acids	-	1	118490000	125600000	116850000	254680000	183080000	168470000	28090000	19383000	22170000	147260000	158400000	179440000
Lmhp009497	Positive	502.29	361.27	501.286	C25H44NO7P	[M+H]+	LysoPE 20:4	Lipids	LPE	-	3	77220	64023	72229	95644	88452	88691	68356	85826	77336	41665	63146	33167
Lmhp009349	Positive	502.29	361.27	501.286	C25H44NO7P	[M+H]+	LysoPE 20:4(2n isomer)	Lipids	LPE	-	3	49230	56799	54534	63277	71420	75138	62265	73685	78859	35176	29859	33693
Lmhp009802	Positive	504.31	363.29	503.301	C25H46NO7P	[M+H]+	LysoPE 20:3(2n isomer)	Lipids	LPE	-	3	590210	633740	626710	379530	363820	350810	1201700	1207600	1408000	264450	269480	260350
Lmhp010040	Positive	504.31	363.29	503.301	C25H46NO7P	[M+H]+	LysoPE 20:3	Lipids	LPE	-	3	546670	628910	591330	316090	346030	364250	1268500	1368800	1268500	268090	283280	256490
pmb3000	Negative	503.12	341.1	504.127	C24H24O12	[M-H]-	Chrysoeriol-7-O-(6''-acetyl)glucoside	Flavonoids	Flavones	-	3	8613600	7952800	6888600	9258600	11809000	12685000	2118300	1924200	1937200	12503000	11593000	14050000
Lmsn004970	Negative	503.12	179.04	504.127	C24H24O12	[M-H]-	3,6-Di-O-caffeoyl glucose	Phenolic acids	Phenolic acids	-	3	739240	821590	988580	1031300	1263500	1147300	337970	264120	326890	1207000	1585700	1856400
pme2125	Negative	503.16	179	504.169	C18H32O16	[M-H]-	Raffinose*	Others	Saccharides and Alcohols	512-69-6	3	2560700	2654100	3074300	4811000	4410300	5027700	3056800	2679100	2793400	1420100	1665600	1689300
mws1589	Negative	503.16	179	504.169	C18H32O16	[M-H]-	D-Panose*	Others	Saccharides and Alcohols	33401-87-5	3	1310300	1226700	1084700	2065800	2223900	1794200	1150900	1388900	1258300	590280	658010	623680
MWSmce486	Negative	503.16	383.12	504.169	C18H32O16	[M-H]-	Manninotriose	Others	Saccharides and Alcohols	13382-86-0	3	60634	60152	75486	81178	34708	78115	37280	17403	37788	58760	78332	67926
pme0500	Negative	503.16	323	504.169	C18H32O16	[M-H]-	D-Melezitose	Others	Saccharides and Alcohols	597-12-6	3	1570000	1338700	1449200	2798900	2203900	2012100	1340400	1609400	1117100	552380	637740	583120
MWS0442	Positive	527.16	365.1	504.169	C18H32O16	[M+Na]+	Maltotriose	Others	Saccharides and Alcohols	1109-28-0	3	5681500	6632800	5834300	7285000	8898100	8402100	1853100	1544300	1753300	8647800	9737400	8927600
Hmqp000191	Positive	505.18	127.03	504.17	C18H32O16	[M+H]+	Planteose	Others	Saccharides and Alcohols	470-57-5	3	18495	12327	26748	17862	24920	16679	19337	19736	18263	24398	27482	25435
Lmhp008718	Positive	506.32	184.07	505.317	C25H48NO7P	[M+H]+	LysoPC 17:2	Lipids	LPC	-	1	9130600	9171400	9726200	10309000	12014000	12280000	10594000	11090000	10416000	5893400	7452500	6953400
Lmhp010514	Positive	506.32	365.31	505.317	C25H48NO7P	[M+H]+	LysoPE 20:2(2n isomer)	Lipids	LPE	-	3	1437900	2033600	1667300	769010	726110	699230	3292500	4118600	3803300	743880	605210	492030
Lmhp010757	Positive	506.32	365.31	505.317	C25H48NO7P	[M+H]+	LysoPE 20:2	Lipids	LPE	-	3	1585000	1916600	1887400	795900	921640	835360	3028900	3822200	4194300	669880	479200	698220
Zmsp004363	Positive	507.12	303.05	506.106	C23H22O13	[M+H]+	Quercetin-3-O-(6''-O-acetyl)glucoside	Flavonoids	Flavonols	-	2	1291700	2097500	2953900	2177700	1803600	2702700	493230	1369500	1006100	3242900	5038200	6743500
pmb3045	Negative	505.1	329.1	506.106	C23H22O13	[M-H]-	Tricin-7-O-Glucuronide	Flavonoids	Flavones	-	2	62509000	68420000	65269000	190350	96187	101140	133420000	132970000	146180000	37569000	36112000	37041000
Hmln002199	Negative	505.1	300.03	506.107	C23H22O13	[M-H]-	Quercetin-3-O-(6''-O-acetyl)galactoside	Flavonoids	Flavonols	-	1	41746000	40325000	45222000	65142000	79843000	73324000	11307000	13317000	13705000	53342000	62979000	58867000
pmb0803	Positive	508.18	152.4	507.174	C24H29NO11	[M+H]+	Pyridoxine-5'-O-(6''-feruloyl)glucoside	Others	Vitamin	-	3	281900	373840	274840	68699	225110	291710	524350	571450	540380	298510	286490	201780
Lmhp009590	Positive	508.34	184.07	507.332	C25H50NO7P	[M+H]+	LysoPC 17:1	Lipids	LPC	-	1	12459000	13678000	13883000	13118000	14574000	14540000	15772000	17379000	17830000	11318000	12612000	12226000
pmb0565	Positive	509.13	347.08	508.122	C23H24O13	[M+H]+	Syringetin-3-O-glucoside	Flavonoids	Flavonols	40039-49-4	3	7872000	8085700	8201000	1445000	1074500	1485500	15559000	20274000	21282000	2267000	1892900	1681900
Zmgp004436	Positive	509.13	347.08	508.122	C23H24O13	[M+H]+	Okanin-4'-(6''-O-acetyl)glucoside	Flavonoids	Chalcones	-	1	336980000	341470000	323380000	249230000	12000000	245830000	428910000	227430000	219650000	217780000	79687000	192390000
Lmhp010515	Positive	510.36	184.07	509.348	C25H52NO7P	[M+H]+	LysoPC 17:0(2n isomer)	Lipids	LPC	-	1	729790	824910	838070	984860	931160	949650	1261800	1416000	1394100	283670	311220	325010
pmb2406	Positive	510.36	184.07	509.348	C25H52NO7P	[M+H]+	LysoPC 17:0	Lipids	LPC	50930-23-9	1	6477200	7388400	7465700	6494500	6453900	6486100	9889400	10458000	10983000	4632100	5210200	5070600
Lmhp009773	Positive	515.32	261.22	514.314	C27H46O9	[M+H]+	1-α-Linolenoyl-glycerol-3-O-glucoside	Lipids	Glycerol ester	-	1	42671	48179	41863	92949	44457	50771	95672	88674	55047	218360	34300	52539
Lmhp009526	Positive	515.32	261.22	514.314	C27H46O9	[M+H]+	2-α-Linolenoyl-glycerol-1-O-glucoside	Lipids	Glycerol ester	-	2	42671	48179	41863	92949	44457	50771	95672	88674	55047	218360	34300	52539
Hmqp006235	Positive	516.3	184.07	515.297	C26H46NO7P	[M+H]+	LysoPC 18:4	Lipids	LPC	-	3	1148600	1426700	1236900	1918300	1835700	1516600	1026900	1421300	1130800	3787400	991030	785940
Wmzn002116	Negative	515.12	353.09	516.127	C25H24O12	[M-H]-	3,5-Dicaffeoylquinic acid	Phenolic acids	Phenolic acids	-	1	16200000	17103000	17884000	20068000	20150000	21831000	25852000	31103000	25359000	4152200	3630300	3855000
Li512115	Negative	515.12	353.09	516.127	C25H24O12	[M-H]-	Isochlorogenic acid B	Phenolic acids	Phenolic acids	14534-61-3	1	148590000	133340000	176620000	197930000	219580000	196180000	56089000	58126000	49435000	187550000	167490000	190460000
pmn001384	Negative	515.12	353.09	516.127	C25H24O12	[M-H]-	Isochlorogenic acid C	Phenolic acids	Phenolic acids	57378-72-0	2	155890000	133300000	184260000	181120000	159370000	188540000	58477000	54505000	65847000	185000000	169080000	201630000
pmb0854	Positive	518.32	184.07	517.317	C26H48NO7P	[M+H]+	LysoPC 18:3	Lipids	LPC	-	1	466940000	478590000	477110000	492490000	499470000	500360000	484000000	494610000	490580000	424730000	448150000	439150000
pmb0865	Positive	518.32	184.07	517.317	C26H48NO7P	[M+H]+	LysoPC 18:3(2n isomer)	Lipids	LPC	-	1	460080000	488710000	470850000	471430000	472380000	283670000	484170000	249750000	284420000	406820000	435660000	426030000
pmp000585	Positive	519.11	433.11	518.106	C24H22O13	[M+H]+	Apigenin-7-O-(6''-malonyl)glucoside	Flavonoids	Flavones	86546-87-4	3	900690	945680	993550	1570900	1468800	1727200	165130	123500	125400	1522000	1834300	1492100
Hmbn002692	Negative	517.16	175.04	518.164	C22H30O14	[M-H]-	6'-O-Feruloyl-D-sucrose	Phenolic acids	Phenolic acids	118230-77-6	2	9118800	9553500	8896700	27239000	24891000	24419000	1077400	1018900	1002900	953280	851970	835050
pmp001273	Positive	520.34	184.07	519.332	C26H50NO7P	[M+H]+	LysoPC 18:2	Lipids	LPC	-	1	637000000	637360000	581130000	664970000	589080000	402500000	655170000	706250000	634410000	575680000	550870000	316220000
pmp001251	Positive	520.34	184.07	519.332	C26H50NO7P	[M+H]+	LysoPC 18:2(2n isomer)	Lipids	LPC	-	1	584670000	602930000	572570000	587180000	582110000	430260000	639260000	652870000	658040000	524130000	283540000	301400000
pma0791	Positive	521	273	520.122	C24H24O13	[M+H]+	Naringenin-7-O-(6''-malonyl)glucoside	Flavonoids	Flavanones	-	3	1256100	1822200	1707100	6569400	4430600	3659400	319840	218530	323740	840270	1001500	1081100
Li512111	Negative	519.11	315.05	520.122	C24H24O13	[M-H]-	Isorhamnetin-3-O-(6''-acetylglucoside)	Flavonoids	Flavonols	-	3	58356000	63649000	60345000	3138700	3784900	4068000	8877900	8066300	7733400	154360000	161330000	168590000
Cmsp003083	Positive	521.2	131.05	520.194	C26H32O11	[M+H]+	Dehydrodiconiferyl alcohol-4-O-glucoside	Others	Others	107870-88-2	1	16045000	19602000	14156000	3616800	2907800	3920600	9527300	10047000	5607700	23662000	37168000	39269000
pmn001378	Negative	519.19	357.14	520.194	C26H32O11	[M-H]-	Pinoresinol-4-O-glucoside	Lignans and Coumarins	Lignans	41607-20-9	1	758110	790760	806590	1209500	1804200	1746000	189300	636540	256620	651650	940360	855090
pmp001281	Positive	522.36	184.07	521.348	C26H52NO7P	[M+H]+	LysoPC 18:1	Lipids	LPC	-	1	404870000	403550000	410720000	423500000	418460000	428430000	425880000	434580000	452120000	374190000	390260000	383060000
Lmhp010190	Positive	522.36	184.07	521.348	C26H52NO7P	[M+H]+	LysoPC 18:1(2n isomer)	Lipids	LPC	-	1	273780000	270510000	286650000	338950000	330710000	341900000	232400000	247490000	239510000	238350000	257390000	248430000
Zmgp005070	Positive	523.14	361.09	522.137	C24H26O13	[M+H]+	Centaurein	Flavonoids	Flavones	35595-03-0	1	132440000	131560000	125530000	24280000	21284000	26033000	193440000	218180000	219970000	72095000	65683000	70068000
Lmmn002274	Negative	521.2	359.15	522.21	C26H34O11	[M-H]-	Isolariciresinol-9'-O-glucoside	Lignans and Coumarins	Lignans	63358-12-3	3	201030	145070	128500	158060	189560	213110	182190	203320	175190	238730	198620	191690
mws0126	Positive	524.37	184.07	523.364	C26H54NO7P	[M+H]+	LysoPC 18:0	Lipids	LPC	19420-57-6	1	110260000	116950000	117730000	44668000	46546000	46913000	191270000	206120000	209820000	75343000	79918000	73727000
pmd0136	Positive	524.37	184.07	523.364	C26H54NO7P	[M+H]+	LysoPC 18:0(2n isomer)	Lipids	LPC	-	1	16804000	18540000	17680000	8175700	7855700	8332600	33143000	33734000	34395000	11543000	13282000	11208000
Lmtn003096	Negative	523.21	361.14	524.226	C26H36O11	[M-H]-	Secoisolariciresinol 4-O-glucoside	Lignans and Coumarins	Lignans	-	3	4725900	5318400	4718100	5769600	5742500	6482100	1261000	962310	1149100	4691300	3895400	4190400
Zmcn005156	Negative	529.13	353.08	530.142	C26H26O12	[M-H]-	4,5-O-Dicaffeoylquinic Acid Methyl Ester	Phenolic acids	Phenolic acids	-	1	1700100	3004200	1842800	4188400	7547200	5584400	1654500	1456000	1845900	331610	343950	297210
Lmhp007598	Positive	534.36	184.07	533.348	C27H52NO7P	[M+H]+	LysoPC 19:2(2n isomer)	Lipids	LPC	-	3	7373200	7525300	7319300	4766800	4403000	4610600	5689200	6602800	3762000	9810300	9836500	7603500
Lmhp007840	Positive	534.36	184.07	533.348	C27H52NO7P	[M+H]+	LysoPC 19:2	Lipids	LPC	-	3	7373200	7525300	7319300	4766800	4403000	4610600	5689200	6602800	3762000	9810300	9836500	7603500
Lmmp003817	Positive	535.11	287.05	534.101	C24H22O14	[M+H]+	Kaempferol-3-O-(6''-malonyl)glucoside	Flavonoids	Flavonols	-	3	10887000	13634000	12680000	5464100	4813300	5841600	12276000	13072000	13737000	53450000	29612000	55839000
Lmtp002942	Positive	535.14	499.12	534.137	C25H26O13	[M+H]+	Apigenin-6,8-di-C-arabinoside	Flavonoids	Flavonoid carbonoside	-	1	137010000	138390000	155320000	2011100	1891100	1918400	162350000	213630000	213250000	37959000	24027000	29672000
Lmhp010908	Positive	536.37	184.07	535.364	C27H54NO7P	[M+H]+	LysoPC 19:1	Lipids	LPC	-	1	6297200	6532700	6095800	4523200	2988900	4908700	7482600	6763200	6680200	6938700	8091100	7456300
Zmcn003729	Negative	535.18	373.13	536.189	C26H32O12	[M-H]-	1-Hydroxypinoresinol-4'-O-Glucoside	Lignans and Coumarins	Lignans	-	3	665930	834020	743010	229900	248530	257170	3264800	3231700	3388100	272430	216870	277150
pmb2228	Positive	538.39	184.07	537.379	C27H56NO7P	[M+H]+	LysoPC 19:0	Lipids	LPC	108273-88-7	3	1032100	1093200	1167100	1033800	959450	1167800	357130	284630	351120	2287500	2611300	2702600
Lmhp008742	Positive	542.32	184.07	541.317	C28H48NO7P	[M+H]+	LysoPC 20:5	Lipids	LPC	162440-04-2	3	205560	198750	231020	178260	313500	604780	69192	59025	62811	235010	222450	294230
pmc0960	Positive	544.34	184.07	543.332	C28H50NO7P	[M+H]+	LysoPC 20:4	Lipids	LPC	-	3	99865	53041	66859	98443	53915	91718	41179	51809	39378	90191	91383	90884
Lmhp009890	Positive	546.36	184.07	545.348	C28H52NO7P	[M+H]+	LysoPC 20:3	Lipids	LPC	1199257-41-4	1	7246400	7577800	7336800	4404400	4080400	4528100	11947000	13155000	13633000	4050100	4383200	4094400
pmd0146	Positive	548.37	184.07	547.364	C28H54NO7P	[M+H]+	LysoPC 20:2(2n isomer)	Lipids	LPC	-	3	2524800	2821200	2729100	1363800	1400600	1456500	4669500	4943900	5203200	1903200	2303800	2095400
pmd0147	Positive	548.37	184.07	547.364	C28H54NO7P	[M+H]+	LysoPC 20:2	Lipids	LPC	-	3	19714000	20676000	21600000	10029000	10292000	9963000	41362000	41314000	41968000	16464000	19178000	15044000
pmp000588	Positive	549.12	463.12	548.117	C25H24O14	[M+H]+	Diosmetin-7-O-(6''-malonyl)glucoside	Flavonoids	Flavones	-	1	556110	663430	673200	978340	868010	978430	369350	402850	380030	759330	751430	721470
pmb0608	Positive	549.12	301.4	548.117	C25H24O14	[M+H]+	Chrysoeriol-7-O-(6''-malonyl)glucoside	Flavonoids	Flavones	-	1	19565000	19784000	19198000	24184000	22598000	24331000	13397000	13048000	13930000	16002000	16262000	15916000
Lmhp011549	Positive	550.39	184.07	549.379	C28H56NO7P	[M+H]+	LysoPC 20:1	Lipids	LPC	-	1	2171800	2265700	2498100	1477700	1485800	1511900	3774800	3765800	3971400	1664400	1888300	1605200
pmp000589	Positive	551.1	303.05	550.096	C24H22O15	[M+H]+	Quercetin-7-O-(6''-malonyl)glucoside	Flavonoids	Flavonols	-	1	18903000	23024000	7594800	60516000	59183000	64015000	2060000	1838700	2052300	14928000	23149000	49814000
pmd0143	Positive	552.4	184.07	551.395	C28H58NO7P	[M+H]+	LysoPC 20:0	Lipids	LPC	108341-80-6	3	1528300	1685600	1658400	2168900	2061600	2100400	2355300	2423500	2605800	659940	795820	707840
Rfmb25702	Negative	561.2	357.13	562.205	C28H34O12	[M-H]-	Pinoresinol-4-O-(6''-acetyl)glucoside	Lignans and Coumarins	Lignans	-	3	339250	282290	297880	213550	241640	383070	197310	216920	273260	295610	295070	213310
HJAP064	Positive	565.12	317.08	564.088	C25H24O15	[M+H]+	Isorhamnetin-3-O-(6''-malonyl)glucoside	Flavonoids	Flavonols	-	1	53015000	19514000	50169000	4824300	4939600	9733700	9238200	6960300	8295500	190740000	151010000	172420000
mws1660	Positive	565.16	529.13	564.123	C26H28O14	[M+H]+	Schaftoside	Flavonoids	Flavonoid carbonoside	51938-32-0	1	2109400	2184300	2714600	5556700	4295100	5056200	640350	801750	619060	267760	254300	160910
mws1292	Positive	565.16	409.09	564.123	C26H28O14	[M+H]+	Isoschaftoside	Flavonoids	Flavonoid carbonoside	52012-29-0	2	266570000	326290000	307760000	510440000	523080000	471700000	92059000	113360000	118560000	27991000	28885000	26431000
pmf0381	Negative	563.14	353	564.148	C26H28O14	[M-H]-	Vicenin-3	Flavonoids	Flavonoid carbonoside	59914-91-9	3	180990000	196520000	200800000	342240000	366700000	339190000	75211000	71585000	72331000	16613000	12060000	14363000
pmb0571	Positive	565.16	271.6	564.148	C26H28O14	[M+H]+	Apigenin-7-O-(2''-glucosyl)arabinoside	Flavonoids	Flavones	-	1	1559900	1344500	1491900	6215500	4007200	4655900	120430	127230	105260	134770	187390	96953
Lmtp002474	Positive	565.16	427.1	564.148	C26H28O14	[M+H]+	Apigenin-6-C-(2''-glucosyl)arabinoside	Flavonoids	Flavonoid carbonoside	-	1	366780000	387430000	410300000	610330000	595480000	619930000	116240000	155320000	165560000	50128000	34532000	39039000
pmb2922	Negative	565.05	323.1	566.055	C15H24N2O17P2	[M-H]-	Uridine 5'-diphospho-D-glucose	Nucleotides and derivatives	Nucleotides and derivatives	133-89-1	3	928510	1110900	1042300	1753800	1604600	1633300	227870	239090	188630	1587300	1468900	1659000
Zmxp005470	Positive	579.13	331.08	578.127	C26H26O15	[M+H]+	Tricin-7-O-(6''-O-malonyl)glucoside	Flavonoids	Flavones	-	1	22839000	22060000	23209000	3610500	3082300	4009800	43590000	42359000	47897000	13707000	14009000	13319000
Lmpp003930	Positive	579.15	271.06	578.142	C30H26O12	[M+H]+	Apigenin-7-O-(6''-p-Coumaryl)glucoside	Flavonoids	Flavones	-	1	13161000	18007000	14348000	6361600	6267800	10081000	3077500	1978700	2186000	41154000	57486000	61339000
MWSmce498	Positive	579.17	271.07	578.164	C27H30O14	[M+H]+	Apigenin-7-O-neohesperidoside (Rhoifolin)	Flavonoids	Flavones	17306-46-6	3	10611000	17659000	13206000	7001600	5903000	8364000	3866800	1632500	2211900	38504000	64596000	54569000
pme3227	Positive	579.17	433	578.164	C27H30O14	[M+H]+	Vitexin-2''-O-rhamnoside	Flavonoids	Flavonoid carbonoside	64820-99-1	3	309580	454590	427450	568200	695360	699250	931730	685970	814760	273100	145370	193030
pme0368	Positive	579.17	271.01	578.164	C27H30O14	[M+H]+	Apigenin-7-O-rutinoside (Isorhoifolin)	Flavonoids	Flavones	552-57-8	1	24454000	13089000	24016000	8385300	5161100	5065900	2563300	2773100	2614600	46618000	67220000	61541000
Smhp003736	Positive	581.14	413.08	580.143	C26H28O15	[M+H]+	carlinoside	Flavonoids	Flavonoid carbonoside	59952-97-5	2	1562300	1317400	1309800	3802100	3339000	3635600	270010	460510	323870	89593	66204	103860
pmb0566	Positive	581.15	383.2	580.143	C26H28O15	[M+H]+	Luteolin-7-O-glucoside-5-O-arabinoside	Flavonoids	Flavones	-	3	361760	439860	416560	1018700	528830	914350	324250	461070	424660	90942	202630	72056
pmb0636	Positive	581.15	431.3	580.143	C26H28O15	[M+H]+	Orientin-7-O-arabinoside	Flavonoids	Flavonoid carbonoside	-	3	483490	405890	369970	1343000	1194100	1340100	168710	170130	137160	63910	40467	47777
mws0046	Negative	579.17	271.06	580.179	C27H32O14	[M-H]-	Naringenin-7-O-Neohesperidoside(Naringin)	Flavonoids	Flavanones	10236-47-2	3	824160	839780	783810	152990	126010	155200	275600	282260	251540	3107200	2879000	2957100
MWSHY0056	Positive	581.19	273.08	580.179	C27H32O14	[M+H]+	Naringenin-7-O-Rutinoside(Narirutin)	Flavonoids	Flavanones	14259-46-2	3	345040	404230	600070	218110	164020	216010	123090	47451	81889	1397200	1506600	1031400
Zmhn001446	Negative	579.21	417.16	580.216	C28H36O13	[M-H]-	Syringaresinol-4'-O-glucoside	Lignans and Coumarins	Lignans	7374-79-0	1	1023400	1633000	1506800	1046300	1684600	930680	1766300	4423300	3437200	312510	919330	552130
pmb0492	Positive	584.28	325	583.268	C34H37N3O6	[M+H]+	N',N'',N'''-p-Coumaroyl-cinnamoyl-caffeoyl spermidine	Alkaloids	Phenolamine	-	3	19802000	20830000	20403000	28297000	25626000	29835000	28058000	28964000	33029000	6341100	7225000	6603800
pmp001288	Positive	593.19	285.1	592.179	C28H32O14	[M+H]+	Acacetin-7-O-rutinoside (Linarin)	Flavonoids	Flavones	480-36-4	1	10034000	9557300	9858900	422350	343410	342750	876630	492910	528030	31147000	37719000	31494000
pmb2586	Negative	593.13	285.6	594.137	C30H26O13	[M-H]-	Gallocatechin-(4α→8)-catechin	Flavonoids	Flavanols	-	3	826070	966730	838740	48913	59453	62405	257430	303780	339680	2550800	2726000	2676800
mws1290	Negative	593.13	285	594.137	C30H26O13	[M-H]-	Kaempferol-3-O-(6''-p-Coumaroyl)glucoside (Tiliroside)	Flavonoids	Flavonols	20316-62-5	3	200540	196680	189160	305480	229420	237680	105980	119140	121680	216770	211260	449710
Hmjn004446	Negative	593.13	285.04	594.137	C30H26O13	[M-H]-	Luteolin-7-O-(6''-caffeoyl)rhamnoside	Flavonoids	Flavones	-	3	87503	91206	79458	116550	101410	97845	42531	63400	82612	88957	83051	80758
MWSHY0080	Positive	595.17	287.06	594.159	C27H30O15	[M+H]+	Luteolin-7-O-neohesperidoside (Lonicerin)*	Flavonoids	Flavones	25694-72-8	1	3948600	3835000	2981500	1581600	1105300	2462000	3297600	4403500	6374000	3655600	3600500	6248900
MWSslk146	Positive	595.17	433.12	594.159	C27H30O15	[M+H]+	4'-O-Glucosylvitexin	Flavonoids	Flavonoid carbonoside	38950-94-6	3	1060200	1041600	1357800	684760	727210	799410	1466000	1493700	839440	671180	927900	540220
MWSHY0061	Positive	595.16	287.06	594.159	C27H30O15	[M+H]+	Kaempferol-3-O-neohesperidoside*	Flavonoids	Flavonols	32602-81-6	1	2761400	2012100	3668900	2429700	2683900	1854900	1611900	2508100	7509500	3862600	5340900	6177100
pmp001106	Positive	595.17	577.16	594.159	C27H30O15	[M+H]+	Vitexin-2''-O-glucoside	Flavonoids	Flavonoid carbonoside	61360-94-9	1	40453000	40417000	38965000	68815000	71748000	78594000	6594400	7117400	8489000	36072000	37691000	28734000
MWSHY0050	Positive	595.17	287.05	594.159	C27H30O15	[M+H]+	Kaempferol-3-O-rutinoside(Nicotiflorin)*	Flavonoids	Flavonols	17650-84-9	1	2773000	4941400	4390600	2614000	1690900	2051500	2052000	3354000	4803800	3450900	5140300	5290300
mws1073	Positive	595.17	457.2	594.159	C27H30O15	[M+H]+	Apigenin-6,8-di-C-glucoside (Vicenin-2)	Flavonoids	Flavonoid carbonoside	23666-13-9	1	98685000	127210000	127460000	215010000	198400000	203710000	20015000	24596000	33438000	122990000	114250000	113830000
Lmlp002990	Positive	595.17	313.07	594.159	C27H30O15	[M+H]+	Isosaponarin(Isovitexin-4'-O-glucoside)	Flavonoids	Flavonoid carbonoside	19416-87-6	3	480450	522120	476080	1240900	1627400	1491400	233990	137600	169090	94489	67178	68754
Lmjp002596	Positive	597.14	303.05	596.138	C26H28O16	[M+H]+	Quercetin-3-O-sambubioside	Flavonoids	Flavonols	83048-35-5	3	279850	700260	607480	1601600	2187100	2072000	267640	212750	253280	310270	340030	286330
MWSHY0092	Positive	597.18	289.07	596.174	C27H32O15	[M+H]+	Eriodictyol-7-O-Rutinoside (Eriocitrin)	Flavonoids	Flavanones	13463-28-0	3	335060	450250	453850	26429	37103	64076	148740	157010	126540	1285600	1394700	1288400
MWSslk165	Positive	609.18	301.08	608.174	C28H32O15	[M+H]+	Diosmetin-7-O-Neohesperidoside (Neodiosmin)	Flavonoids	Flavones	38665-01-9	3	16288000	13304000	18237000	316890	303340	489300	1361400	895750	1293700	46114000	55238000	59316000
MWSHY0190	Positive	609.18	301.08	608.174	C28H32O15	[M+H]+	Diosmetin-7-O-rutinoside (Diosmin)	Flavonoids	Flavones	520-27-4	3	16288000	13304000	18237000	316890	303340	489300	1361400	895750	1293700	46114000	55238000	59316000
Hmgp002121	Positive	609.18	463.08	608.176	C31H28O13	[M+H]+	Hispidulin-7-O-(6''-O-p-Coumaroyl)Glucoside	Flavonoids	Flavones	-	1	16141000	14118000	18541000	227720	388540	540360	634920	618100	603670	49243000	59293000	54266000
Lmmp000897	Positive	611.14	287.05	610.132	C30H26O14	[M+H]+	Gallocatechin-(4α→8)-gallocatechin	Flavonoids	Flavanols	-	3	1122100	1377900	1449400	1667500	1464800	1268800	1565100	1360700	1699500	1330600	1377500	1381900
Hmcp001598	Positive	611.16	317.06	610.153	C27H30O16	[M+H]+	Isorhamnetin-3-O-(2''-O-xylosyl)glucoside	Flavonoids	Flavonols	-	3	197320	120190	96692	107770	94345	62346	188130	122480	204510	117920	67405	39204
Lmjp002461	Positive	611.16	303.05	610.153	C27H30O16	[M+H]+	Quercetin-3-O-neohesperidoside	Flavonoids	Flavonols	117611-67-3	2	13796000	18358000	11855000	32674000	75879000	26888000	6547500	2165800	4662800	4943300	14889000	6130400
Lmmp003091	Positive	611.16	303.05	610.153	C27H30O16	[M+H]+	Quercetin-3-O-(4''-O-glucosyl)rhamnoside	Flavonoids	Flavonols	59262-54-3	3	13796000	18358000	11855000	32674000	75879000	26888000	6547500	2165800	4662800	4943300	14889000	6130400
MWSHY0067	Positive	611.16	303.05	610.153	C27H30O16	[M+H]+	Quercetin-3-O-rutinoside (Rutin)	Flavonoids	Flavonols	153-18-4	1	13796000	18358000	11855000	32674000	75879000	26888000	6547500	2165800	4662800	4943300	14889000	6130400
Hmpp002612	Positive	611.16	287.05	610.153	C27H30O16	[M+H]+	Luteolin-7-O-gentiobioside	Flavonoids	Flavones	-	1	19295000	17998000	21254000	4779300	4109000	4712500	38716000	48320000	48148000	8850100	6932200	5599900
pmb0624	Positive	611.16	431.3	610.153	C27H30O16	[M+H]+	Isoorientin-7-O-glucoside	Flavonoids	Flavonoid carbonoside	-	3	233870	211690	214420	721370	602050	780520	95196	85893	57666	175500	155890	125690
Xmyp005599	Positive	611.16	287.06	610.153	C27H30O16	[M+H]+	Kaempferol-3-O-galactoside-4'-O-glucoside	Flavonoids	Flavonols	-	3	995460	1078900	950890	1248500	1147100	1487700	856390	1348700	952020	357950	539650	778800
pmb0665	Positive	611.16	465.1	610.153	C27H30O16	[M+H]+	Orientin-7-O-glucoside	Flavonoids	Flavonoid carbonoside	-	3	576620	632040	539020	1209300	2022100	788580	354080	400560	293020	406890	302620	434480
MWS0132	Negative	611.15	306.07	612.152	C20H32N6O12S2	[M-H]-	Oxiglutatione	Amino acids and derivatives	Amino acids and derivatives	27025-41-8	3	1466500	1433700	1512700	1857900	1433700	1903000	1547900	1624900	1851600	1500200	1472500	1571400
Cmxp003531	Positive	613.18	289.07	612.169	C27H32O16	[M+H]+	Okanin-4'-O-gentiobioside	Flavonoids	Chalcones	-	3	424480	348270	514710	90245	116580	139240	1017300	1155400	647270	255990	158630	202380
MWSHY0142	Positive	617.11	315.07	616.106	C28H24O16	[M+H]+	Quercetin-3-O-(2''-O-galloyl)galactoside	Flavonoids	Flavonols	53209-27-1	3	156650	122500	127590	92511	65569	126890	126830	155910	103340	177770	356620	320080
pmp001290	Positive	623.12	271.06	622.117	C27H26O17	[M+H]+	Apigenin-7-O-(2''-glucurosyl)glucuronide	Flavonoids	Flavones	74696-01-8	3	95818	104430	90450	66717	60586	87899	70684	75317	50554	161520	180560	206500
Lmzn001664	Negative	623.13	447.1	624.133	C27H28O17	[M-H]-	Kaempferol-3-O-glucuronide-7-O-glucoside	Flavonoids	Flavonols	-	3	4267800	4184900	4356700	35894	25798	53704	78177	61267	75627	15716000	16805000	15880000
Zmxp002867	Positive	625.17	301.07	624.168	C28H32O16	[M+H]+	Chrysoeriol-5,7-di-O-glucoside	Flavonoids	Flavones	-	3	238650	370010	304160	103870	97758	149940	608810	742470	799600	357410	336890	331050
Zmxp004480	Positive	625.18	301.07	624.169	C28H32O16	[M+H]+	Chrysoeriol-7-O-gentiobioside	Flavonoids	Flavones	-	3	2470500	2555100	2848300	196990	190620	173730	4836800	5905100	6466700	856600	616400	706230
MWSHY0135	Positive	625.18	317.08	624.169	C28H32O16	[M+H]+	Isorhamnetin-3-O-rutinoside (Narcissin)*	Flavonoids	Flavonols	604-80-8	1	14882000	15394000	10461000	6317400	3521600	7525000	17658000	18352000	19790000	6515000	4283400	12632000
MWSHY0064	Positive	625.17	317.07	624.169	C28H32O16	[M+H]+	Isorhamnetin-3-O-neohesperidoside*	Flavonoids	Flavonols	55033-90-4	1	14499000	12825000	10958000	3933300	5941800	6801900	26074000	22627000	22621000	5097800	7888900	4628300
pmp001310	Positive	627.16	303.1	626.148	C27H30O17	[M+H]+	6-Hydroxykaempferol-3,6-O-Diglucoside	Flavonoids	Flavonols	-	1	4474900	5131600	5019000	413180	336180	394450	12266000	11692000	9750200	3478500	5457700	5200700
pma2088	Positive	627.16	465	626.148	C27H30O17	[M+H]+	Quercetin-3,4'-O-di-glucoside	Flavonoids	Flavonols	29125-80-2	3	767730	724340	682460	701010	670640	989420	802730	907650	635280	1625200	1848400	750240
Zmcp002666	Positive	627.14	303.05	626.148	C27H30O17	[M+H]+	Quercetin-3,7-Di-O-glucoside	Flavonoids	Flavonols	-	1	2169500	2720600	2869900	5806100	8479300	7796800	2894600	1793100	1385900	989160	674610	1142900
Lmmp003487	Positive	639.12	287.05	638.112	C27H26O18	[M+H]+	Luteolin-7-O-glucuronide-(2→1)-glucuronide	Flavonoids	Flavones	-	3	95278	144600	155360	48388	20338	86188	73395	36988	33854	317210	208570	292760
Hmgp003086	Positive	639.19	331.08	638.184	C29H34O16	[M+H]+	Tricin-7-O-rutinoside	Flavonoids	Flavones	-	3	656360	453100	612540	25669	35795	23719	853230	1063700	1135900	289150	439430	412000
Hmcp001578	Positive	641.17	479.11	640.163	C28H32O17	[M+H]+	Isorhamnetin-3,7-O-diglucoside	Flavonoids	Flavonols	6758-51-6	1	2476300	2919100	3055100	278200	310790	395060	5936600	5563900	6634100	1410000	1191500	1213000
Lmsp003252	Positive	641.17	317.07	640.164	C28H32O17	[M+H]+	Isorhamnetin-3-O-sophoroside	Flavonoids	Flavonols	-	1	5898500	5787300	5891800	16380000	19189000	14420000	4326600	5718600	5172700	1846800	1720200	1753800
pmb0713	Positive	655.19	331.08	654.18	C29H34O17	[M+H]+	Tricin-7-O-(2''-O-glucosyl)glucoside	Flavonoids	Flavones	-	3	3067900	2497300	3205200	187730	210060	181600	5613200	6682200	4831100	1403200	1403100	1431600
Hmgp001758	Positive	657.17	333.06	656.16	C28H32O18	[M+H]+	Patuletin-3-O-gentiobioside	Flavonoids	Flavonols	-	3	953330	1671800	1401000	2944300	3782200	3178100	1493700	1398900	1552300	267780	221490	216710
Lmsn015919	Negative	658.85	482.93	659.861	C6H18O24P6	[M-H]-	Phytic acid	Organic acids	Organic acids	83-86-3	3	1071600	1159800	1220800	1127300	1134500	1102500	1053700	1091800	1101900	1187700	1177400	1182300
pmb0530	Positive	664.12	136.2	663.109	C21H27N7O14P2	[M+H]+	Nicotinic acid adenine dinucleotide	Nucleotides and derivatives	Nucleotides and derivatives	53-84-9	3	125550	166940	147540	362630	247170	269210	47335	52024	51900	140600	152190	144330
mws4163	Negative	665.21	485.3	666.222	C24H42O21	[M-H]-	Nystose	Others	Saccharides and Alcohols	13133-07-8	3	1013100	1463300	1675800	2365000	2564600	2978000	971100	813040	1816200	513410	370700	337500
mws1593	Negative	665.21	161	666.222	C24H42O21	[M-H]-	D-Maltotetraose	Others	Saccharides and Alcohols	34612-38-9	3	304000	351170	310100	391150	453880	430460	254700	235420	289700	98012	91431	103710
Lmqn000213	Negative	665.21	341.11	666.222	C24H42O21	[M-H]-	Stachyose	Others	Saccharides and Alcohols	470-55-3	3	547380	439230	466470	667600	790930	603220	381050	577400	313720	118180	150100	122460
Hmcp001629	Positive	697.16	449.1	696.153	C30H32O19	[M+H]+	Kaempferol-3-O-(6''-Malonyl)glucoside-7-O-Glucoside	Flavonoids	Flavonols	-	3	276100	299630	296840	92455	101900	94781	690460	758440	473260	205840	189070	208170
pmn001368	Negative	699.25	537.2	700.258	C32H44O17	[M-H]-	Olivil-4,4'-Di-O-glucoside	Lignans and Coumarins	Lignans	-	3	88565	59840	73218	29738	16833	20191	52173	89825	67315	95982	159140	94484
pmb0706	Positive	713.16	465.1	712.149	C30H32O20	[M+H]+	Quercetin-3-O-(6''-O-malonyl)glucosyl-5-O-glucoside	Flavonoids	Flavonols	-	3	219250	281100	154570	168160	177980	142140	26026	86459	49785	291740	336430	307470
Xmyp004678	Positive	727.21	287.05	726.201	C32H38O19	[M+H]+	Kaempferol-3-O-(2-O-Xylosyl-6-O-Rhamnosyl)Glucoside	Flavonoids	Flavonols	-	3	36055	25597	52416	60482	124860	75792	33647	34454	80668	55449	108070	49198
Zmlp003063	Positive	741.23	433.12	740.209	C33H40O19	[M+H]+	Luteolin-7-O-(2''-O-rhamnosyl)rutinoside	Flavonoids	Flavones	-	3	115800	149290	71019	29500	50547	59157	205790	98782	260260	162710	177330	290980
Hmcp001618	Positive	743.2	449.1	742.195	C32H38O20	[M+H]+	Quercetin-3-O-(2''-O-Xylosyl)rutinoside	Flavonoids	Flavonols	129235-39-8	3	301800	521440	389500	619930	1140000	531290	197540	124510	209700	54341	111870	78312
Lmzn001875	Negative	741.23	579.18	742.232	C33H42O19	[M-H]-	Naringenin-7-O-Rutinoside-4'-O-glucoside	Flavonoids	Flavanones	-	3	459340	430100	434980	907140	782440	798660	173830	141530	143600	123140	87613	156320
pme2746	Negative	784.15	437	785.157	C27H33N9O15P2	[M-H]-	Riboflavin 5'-Adenosine Diphosphate	Nucleotides and derivatives	Nucleotides and derivatives	146-14-5	3	438230	479630	467590	493220	452410	525500	477840	481240	460810	530730	533820	566000
mws1150	Negative	785.25	623.2	786.258	C35H46O20	[M-H]-	Echinacoside	Phenolic acids	Phenolic acids	82854-37-3	3	57308	60864	70439	17592	22281	21439	74170	59503	61599	40301	85330	100980
MWSmce598	Positive	829.28	325.11	828.275	C30H52O26	[M+H]+	Maltopentaose	Others	Saccharides and Alcohols	34620-76-3	3	55298	26194	48549	77471	62303	53824	37508	31318	34349	21957	27366	27883
Lmdn000248	Negative	827.27	665.22	828.275	C30H52O26	[M-H]-	Verbascose	Others	Saccharides and Alcohols	546-62-3	3	115380	92514	98935	101850	120250	100790	102750	92682	110630	56246	44365	61624
